# Supplementary material for: Spatial analysis of global Bitcoin mining
Source: Sci Rep. 2022 Jun 23;12:10694. doi: 10.1038/s41598-022-14987-0 (PMC9226069; doi:10.1038/s41598-022-14987-0)
Supplement: Supplementary file 2 — Supplementary Table S1. [file 41598_2022_14987_MOESM2_ESM.xlsx]

## Sheet: Table 1_Hash rate
Month	CRCode	CRName	Latitude	Longitude	Max Hashrate	Min Hashrate	Avg Hashrate
201806	AND	Andorra	42.5428	1.73361	3.61108	0.0219902	0.602586
201806	AND	Andorra	42.5073	1.53414	659.488	0.000814453	49.6327
201806	AND	Andorra	42.6186	1.53887	0.136115	0.0122168	0.0537878
201806	ARE	United Arab Emirates	25.4111	55.435	21.5635	15.8403	21.0171
201806	ARE	United Arab Emirates	24.4667	54.3667	66.1449	32.1622	47.1189
201806	ARE	United Arab Emirates	24.1917	55.7606	420.127	126.663	318.216
201806	ARE	United Arab Emirates	25.3573	55.4033	158.74	80.837	140.64
201806	ARE	United Arab Emirates	25.2582	55.3047	307.663	114.384	231.14
201806	ARE	United Arab Emirates	25.7895	55.9432	94.4139	0.925219	31.9396
201806	ALB	Albania	41.3231	19.4414	14.0835	3.12913	11.6455
201806	ALB	Albania	42.0769	20.4219	38.4436	0	16.2259
201806	ALB	Albania	41.3275	19.8189	346.028	251.774	305.831
201806	ARM	Armenia	40.1811	44.5136	782.738	577.141	755.105
201806	ARM	Armenia	40.3843	43.8739	9.08848	3.32745	5.82673
201806	ARM	Armenia	40.3289	43.9185	0.0667852	0.0105879	0.0317822
201806	ARM	Armenia	40.1588	44.4392	13.8962	0.0146602	1.4737
201806	ARM	Armenia	39.9651	44.5594	14.1161	4.2433	12.7212
201806	ARM	Armenia	40.1811	44.5136	4389.48	1752.02	2064.24
201806	ARM	Armenia	40.2674	44.6266	110.042	71.7582	92.8997
201806	ARM	Armenia	40.4975	44.7662	37.5479	14.7742	35.3047
201806	ARM	Armenia	40.7942	43.8453	79.1502	46.8001	73.7255
201806	ARM	Armenia	40.78	43.9003	207.659	141.742	185.348
201806	ARM	Armenia	40.6501	43.9776	4.87206	0.0154746	3.32377
201806	AGO	Angola	-8.83682	13.2343	820.831	482.104	708.835
201806	ARG	Argentina	-34.6667	-58.6667	27.6757	13.6974	25.0702
201806	ARG	Argentina	-34.8957	-60.0167	14.2513	0.0667852	13.4116
201806	ARG	Argentina	-34.6132	-58.3772	193.462	157.116	183.493
201806	ARG	Argentina	-27.3671	-55.8961	18.576	3.22198	16.7742
201806	AUT	Austria	47.85	16.5167	2179.6	2111.83	2153.8
201806	AUT	Austria	47.949	16.8417	756.738	744.438	748.91
201806	AUT	Austria	47.9996	16.8605	164.958	77.7095	140.541
201806	AUT	Austria	47.2833	16.2	25.1185	4.29868	19.0899
201806	AUT	Austria	47.2333	16.3833	40.9108	0.0236191	18.9181
201806	AUT	Austria	46.6247	14.3053	14.0656	13.2552	13.6834
201806	AUT	Austria	46.8406	14.8442	8.34733	0.0423516	6.09757
201806	AUT	Austria	46.7156	13.6908	0.0333926	0.025248	0.0293203
201806	AUT	Austria	48.6639	16.2456	257.42	227.804	248.883
201806	AUT	Austria	48.1	16.2833	106.548	79.7885	96.9148
201806	AUT	Austria	47.5667	16.1333	11.926	0.00407227	6.85745
201806	AUT	Austria	48.2	15.6333	19.9973	3.18e-06	7.08546
201806	AUT	Austria	48.4167	15.7333	27.8331	25.8035	27.4181
201806	AUT	Austria	48.5333	16.75	9.20495	8.75863	9.00142
201806	AUT	Austria	47.6749	15.9389	0.0684141	0.00407227	0.0324424
201806	AUT	Austria	47.7871	15.9135	0.026877	0.0162891	0.0203613
201806	AUT	Austria	48.6916	16.8695	0.0309492	0.0146602	0.0222617
201806	AUT	Austria	48.3064	14.2861	26.5992	8.92641	14.4953
201806	AUT	Austria	48.1667	14.0333	13.5965	13.0052	13.3316
201806	AUT	Austria	47.2667	12.4833	55.6785	1.251	28.4271
201806	AUT	Austria	47.0667	15.45	104.959	8.94351	33.2494
201806	AUT	Austria	47.2167	15.9	0.131941	0.000814453	0.0612876
201806	AUT	Austria	46.7253	15.7681	0.199541	0.000814453	0.0604731
201806	AUT	Austria	46.8661	12.7014	237.653	91.6808	130.454
201806	AUT	Austria	47.3302	11.1879	0.280986	0.000814453	0.0833457
201806	AUT	Austria	47.4167	9.73306	44.2867	0.0154746	10.9719
201806	AUT	Austria	47.1167	9.86667	21.5032	0.0260625	19.71
201806	AUT	Austria	47.3237	10.1546	13.9744	12.4807	13.6285
201806	AUT	Austria	47.2711	9.64308	0.000998978	6.36e-05	0.000184949
201806	AUT	Austria	48.2085	16.3721	862.536	423.253	683.3
201806	AUS	Australia	-33.8679	151.207	99.3918	4.82075	64.986
201806	AUS	Australia	-34.424	150.893	27.4601	15.5646	19.6404
201806	AUS	Australia	-35.3549	149.232	49.434	4.24004	45.5279
201806	AUS	Australia	-31.0905	150.929	13.8799	0.195469	12.2252
201806	AUS	Australia	-30.3833	153.067	22.4137	5.09766	15.1477
201806	AUS	Australia	-35.1258	147.354	1.91e-05	1.91e-05	1.91e-05
201806	AUS	Australia	-23.6975	133.884	6.48875	6.08844	6.33782
201806	AUS	Australia	-27.4679	153.028	103.344	59.4515	85.4751
201806	AUS	Australia	-27.4886	153.037	69.2418	68.095	68.6013
201806	AUS	Australia	-24.4167	150.5	41.583	40.536	41.0309
201806	AUS	Australia	-28.0333	152.933	4.1195	3.10022	3.96743
201806	AUS	Australia	-28.0003	153.431	9.7543	0.663779	3.50473
201806	AUS	Australia	-41.8834	145.336	13.0703	12.3846	12.6574
201806	AUS	Australia	-37.8182	145.002	0.907301	0.842991	0.89218
201806	AUS	Australia	-37.814	144.963	99.5605	20.2183	83.3248
201806	AUS	Australia	-38.2667	145.867	25.3108	6.20939	18.1502
201806	AUS	Australia	-35.1854	143.351	36.7172	35.5199	36.2513
201806	AUS	Australia	-37.0671	144.217	40.866	39.5881	40.327
201806	AUS	Australia	-34.1855	142.163	27.7191	13.4882	23.9711
201806	AUS	Australia	-36.3805	145.399	9.24241	3.62106	8.00949
201806	AUS	Australia	-38.3308	144.326	0.240773	0.00162891	0.0794295
201806	AUS	Australia	-31.9522	115.861	28.1442	20.8531	27.3229
201806	AZE	Azerbaijan	40.3777	49.892	1114.43	723.045	983.864
201806	BIH	Bosnia and Herzegovina	44.8699	18.8101	52.8034	3.54369	21.8555
201806	BIH	Bosnia and Herzegovina	43.8269	17.0078	6950.35	4534.96	6527.66
201806	BIH	Bosnia and Herzegovina	43.7181	17.2267	231.677	150.596	216.04
201806	BIH	Bosnia and Herzegovina	43.3833	17.5928	55.2981	37.0071	51.1257
201806	BIH	Bosnia and Herzegovina	44.0572	17.4508	55.3144	34.3154	51.2701
201806	BIH	Bosnia and Herzegovina	44.96	16.1792	27.8005	1.35769	12.322
201806	BIH	Bosnia and Herzegovina	43.3433	17.8081	55.7127	39.6777	52.2545
201806	BIH	Bosnia and Herzegovina	44.2267	17.6706	27.6719	0.000814453	17.6658
201806	BIH	Bosnia and Herzegovina	44.5428	18.6694	14.0412	11.0407	13.6038
201806	BIH	Bosnia and Herzegovina	43.8486	18.3564	13.6926	6.44232	12.6472
201806	BIH	Bosnia and Herzegovina	45.1742	15.8736	10.6881	10.6881	10.6881
201806	BIH	Bosnia and Herzegovina	44.0458	16.8486	14.0037	2.91167	12.1538
201806	BIH	Bosnia and Herzegovina	43.2375	17.4839	12.1932	1.67777	8.31561
201806	BIH	Bosnia and Herzegovina	44.5406	18.4811	1.86774	0.000814453	0.547018
201806	BIH	Bosnia and Herzegovina	44.065	17.9386	0.0439805	0.0439805	0.0439805
201806	BIH	Bosnia and Herzegovina	44.6731	18.0128	0.119725	0.000814453	0.0114023
201806	BIH	Bosnia and Herzegovina	44.7228	17.3278	8.65351	0.210943	3.21952
201806	BIH	Bosnia and Herzegovina	44.9814	16.7131	21.1961	12.8521	19.3115
201806	BIH	Bosnia and Herzegovina	44.9772	17.9103	27.7427	11.3266	23.7908
201806	BIH	Bosnia and Herzegovina	42.9508	18.0886	11.0138	3.15193	9.47558
201806	BIH	Bosnia and Herzegovina	44.6653	19.2478	11.922	2.35377	9.42872
201806	BIH	Bosnia and Herzegovina	44.9081	17.3008	14.5486	0.000311783	2.41247
201806	BIH	Bosnia and Herzegovina	44.7758	17.1856	0.0447949	0.000814453	0.02085
201806	BEL	Belgium	50.8504	4.34878	396.409	375.995	392.021
201806	BEL	Belgium	51.2199	4.40346	231.041	90.0728	214.999
201806	BEL	Belgium	51.0257	4.47762	137.459	133.421	136.381
201806	BEL	Belgium	50.8504	4.34878	246.141	226.677	235.873
201806	BEL	Belgium	50.4114	4.44448	0.0549024	0.00992615	0.0330248
201806	BEL	Belgium	50.6337	5.56749	63.5974	23.8285	45.4118
201806	BEL	Belgium	49.6833	5.81667	84.9458	66.148	78.4137
201806	BEL	Belgium	50.5615	4.69889	13.9451	13.2577	13.6279
201806	BEL	Belgium	51.05	3.71667	271.421	76.9544	186.821
201806	BEL	Belgium	51.1651	4.1437	73.3423	41.406	71.2874
201806	BEL	Belgium	50.8837	4.47298	0.0741152	0.0146602	0.034931
201806	BEL	Belgium	50.9281	4.42938	0	0	0
201806	BEL	Belgium	51.2234	2.91185	82.9561	74.8885	81.7567
201806	BEL	Belgium	50.828	3.26487	13.8319	7.93929	13.3802
201806	BGR	Bulgaria	42.5061	27.4678	27.7973	20.6146	25.5364
201806	BGR	Bulgaria	42.2342	27.7749	41.2895	11.4268	39.3466
201806	BGR	Bulgaria	42.7	27.25	13.7822	2.7105	9.25963
201806	BGR	Bulgaria	43.0258	25.1136	5.40059	0.0276914	4.60156
201806	BGR	Bulgaria	42.9	25.3167	27.4959	4.4013	18.5718
201806	BGR	Bulgaria	41.9403	25.5694	41.0712	0.000814453	13.7086
201806	BGR	Bulgaria	41.9167	25.35	13.5753	3.6064	12.8766
201806	BGR	Bulgaria	42.2839	22.6911	14.0575	0.0162891	12.636
201806	BGR	Bulgaria	42.9167	24.2667	28.1035	8.41737	26.3445
201806	BGR	Bulgaria	42.2	24.3333	0.00967163	0.00967163	0.00967163
201806	BGR	Bulgaria	42.6	23.0333	27.7843	11.8417	22.6057
201806	BGR	Bulgaria	43.65	25.1167	15.3223	2.23486	12.7131
201806	BGR	Bulgaria	42.15	24.75	39.5091	25.4614	36.7085
201806	BGR	Bulgaria	43.8564	25.9708	11.8161	4.8688	11.0781
201806	BGR	Bulgaria	42.9	23.7833	14.1438	7.94336	13.415
201806	BGR	Bulgaria	42.6667	23.6	9.18051	0.763957	7.2187
201806	BGR	Bulgaria	42.6975	23.3242	1812.53	1126.7	1555.47
201806	BGR	Bulgaria	42.3	25.9333	0.000127258	5.09e-05	8.91e-05
201806	BGR	Bulgaria	43.2167	27.9167	347.209	17.6032	171.554
201806	BGR	Bulgaria	43.0812	25.629	139.199	80.6211	112.775
201806	BGR	Bulgaria	43.99	22.8725	70.9161	0.0806309	49.4436
201806	BGR	Bulgaria	44.1517	22.6425	13.9793	12.8227	13.6742
201806	BHR	Bahrain	26.2167	50.5833	3.41867	1.27238	2.66585
201806	BHR	Bahrain	26.2333	50.5	1.16731	0.373121	1.04235
201806	BHR	Bahrain	26.1736	50.5478	1.18371	0.383607	1.09268
201806	BRN	Brunei Darussalam	4.58333	114.183	1267.35	279.979	331.304
201806	BRN	Brunei Darussalam	4.94029	114.948	10318.3	9316.67	9605.15
201806	BOL	Bolivia	-16.5	-68.15	27.2711	4.72301	19.5281
201806	BOL	Bolivia	-17.8	-63.1667	13.8017	6.62965	11.9536
201806	BRA	Brazil	-3.10194	-60.025	14.1568	3.30668	12.3827
201806	BRA	Brazil	-13.2681	-39.6628	14.279	0.0211758	6.95613
201806	BRA	Brazil	-13.0303	-39.6047	70.0861	43.5838	61.6342
201806	BRA	Brazil	-12.9711	-38.5108	26.3687	0.0110078	16.1603
201806	BRA	Brazil	-3.71722	-38.5431	0.140086	0.140086	0.140086
201806	BRA	Brazil	-15.7797	-47.9297	788.078	274.253	694.32
201806	BRA	Brazil	-16.6786	-49.2539	258.236	216.087	244.547
201806	BRA	Brazil	-16.3267	-48.9528	54.4006	40.914	52.1359
201806	BRA	Brazil	-15.5622	-49.9486	24.7782	2.33178	14.7256
201806	BRA	Brazil	-17.5694	-52.5511	23.4131	21.2434	22.9412
201806	BRA	Brazil	-2.52972	-44.3028	51.706	32.1132	45.4006
201806	BRA	Brazil	-20.4478	-52.8778	28.0742	26.9372	27.458
201806	BRA	Brazil	-20.7511	-51.6783	51.4584	13.5097	15.7902
201806	BRA	Brazil	-19.5933	-46.9406	69.5909	53.9514	61.179
201806	BRA	Brazil	-19.6192	-43.2269	56.2575	44.3095	54.8405
201806	BRA	Brazil	-19.9208	-43.9378	46.8536	6.64	23.9364
201806	BRA	Brazil	-18.775	-42.9325	13.9597	10.5341	13.5557
201806	BRA	Brazil	-18.9186	-48.2772	0.670702	0.670702	0.670702
201806	BRA	Brazil	-20.0247	-48.9406	0.582334	0.582334	0.582334
201806	BRA	Brazil	-6.87222	-36.9186	13.9581	9.5742	13.479
201806	BRA	Brazil	-25.5478	-54.5881	17102.8	11992.8	16343.9
201806	BRA	Brazil	-24.7989	-53.3067	13.8473	0.149859	11.735
201806	BRA	Brazil	-25.3481	-54.2378	13.6942	4.43633	11.3134
201806	BRA	Brazil	-25.4278	-49.2731	9.43137	0.421072	6.60551
201806	BRA	Brazil	-22.9028	-43.2075	116.063	46.2293	89.5825
201806	BRA	Brazil	-22.4689	-44.4467	15.4278	0.170628	8.80523
201806	BRA	Brazil	-22.8522	-43.7753	17.6661	3.05013	15.1683
201806	BRA	Brazil	-5.795	-35.2094	0.559529	3.18e-06	0.186512
201806	BRA	Brazil	-27.8708	-54.4814	5.5505	0.0447949	2.14364
201806	BRA	Brazil	2.81972	-60.6733	13.4787	0.0174853	5.23831
201806	BRA	Brazil	-27.3436	-51.6119	52.3612	45.7983	51.6459
201806	BRA	Brazil	-28.4825	-48.7808	13.1404	0.00325781	6.59365
201806	BRA	Brazil	-26.2503	-49.3786	0	0	0
201806	BRA	Brazil	-22.9056	-47.0608	618.551	125.952	342.263
201806	BRA	Brazil	-23.5475	-46.6361	166.331	108.507	142.623
201806	BRA	Brazil	-21.1775	-47.8103	270.978	41.384	127.984
201806	BRA	Brazil	-20.5814	-47.8547	41.7928	38.7452	40.918
201806	BRA	Brazil	-21.4681	-49.2208	27.6085	26.6185	27.164
201806	BRA	Brazil	-21.1378	-48.9728	14.1886	8.92101	13.1026
201806	BRA	Brazil	-20.8197	-49.3794	14.0933	8.7289	13.4332
201806	BRA	Brazil	-23.0986	-48.9258	13.6633	7.52962	13.0681
201806	BRA	Brazil	-23.6039	-46.9192	0.0422052	0.025019	0.0396704
201806	BRA	Brazil	-10.9111	-37.0717	0.1409	0.1409	0.1409
201806	BRA	Brazil	-10.2128	-48.3603	0.0635273	0.0635273	0.0635273
201806	BHS	Bahamas, The	25.0582	-77.3431	0.0211758	0.00651562	0.0109951
201806	BLR	Belarus	52.0975	23.6877	5.32082	0.0162891	0.626405
201806	BLR	Belarus	52.1236	26.0698	0.142529	0.00407227	0.0750654
201806	BLR	Belarus	53.0886	30.0502	13.9255	8.8417	11.8066
201806	BLR	Belarus	52.4383	30.9823	14.134	4.55035	11.4173
201806	BLR	Belarus	53.8561	27.6024	27.5676	13.6877	26.5572
201806	BLR	Belarus	53.873	27.676	21.9177	3.59255	17.7224
201806	BLR	Belarus	53.9232	27.468	27.6018	26.618	27.1538
201806	BLR	Belarus	53.8459	27.5816	101.572	24.5753	56.8071
201806	BLR	Belarus	53.9531	27.616	13.985	3.94983	12.7208
201806	BLR	Belarus	53.8446	27.4969	0.043166	0.00244336	0.0295918
201806	BLR	Belarus	53.6884	23.8258	9.29943	0.3603	7.09005
201806	BLR	Belarus	53.9141	30.3376	9.26522	2.6372	7.63023
201806	BLR	Belarus	53.9	27.5667	583.455	442.969	505.281
201806	BLR	Belarus	54.0966	28.3341	71.4674	50.4969	66.2623
201806	BLR	Belarus	52.7879	27.5435	23.0612	3.61373	11.4811
201806	BLR	Belarus	54.3205	26.8644	10.5854	4.01322	7.34524
201806	BLR	Belarus	55.1905	30.2033	288.147	0.0138457	206.832
201806	CAN	Canada	50.9035	-114.076	13.8815	5.25892	13.2681
201806	CAN	Canada	51.0466	-114.063	124.91	12.2494	24.8945
201806	CAN	Canada	51.0474	-114.065	0.00111987	0.000340416	0.000961648
201806	CAN	Canada	51.0501	-114.085	20.0022	0.824226	11.8781
201806	CAN	Canada	51.0507	-114.076	213.214	167.395	184.19
201806	CAN	Canada	51.0883	-114.004	54.1652	36.209	46.4353
201806	CAN	Canada	51.1521	-114.063	14.3735	13.2577	14.104
201806	CAN	Canada	53.4224	-113.369	14.0216	13.3196	13.6684
201806	CAN	Canada	53.5348	-113.616	12.5898	5.01296	11.7437
201806	CAN	Canada	53.5501	-113.469	42.2404	12.5406	28.6682
201806	CAN	Canada	52.3168	-114.085	124.504	100.008	121.401
201806	CAN	Canada	50.0501	-110.668	270.648	253.66	263.703
201806	CAN	Canada	54.2502	-111.168	77.5986	19.9085	48.7536
201806	CAN	Canada	52.3258	-112.715	27.8266	11.1026	25.6536
201806	CAN	Canada	55.1852	-118.788	27.6165	1.57841	25.971
201806	CAN	Canada	53.5334	-113.919	41.1185	2.50363	29.5515
201806	CAN	Canada	54.1545	-113.861	1.2117	1.15734	1.19047
201806	CAN	Canada	55.4666	-119.436	3.03262	0.00325781	1.3193
201806	CAN	Canada	54.3998	-126.67	0.017918	0.0130312	0.0154746
201806	CAN	Canada	49.2497	-123.119	3337.91	898.13	2734.88
201806	CAN	Canada	49.2658	-123.257	69.1096	17.2452	48.2831
201806	CAN	Canada	49.2811	-123.126	66.8487	25.0461	48.2031
201806	CAN	Canada	49.2818	-123.117	21.4983	20.0412	21.0882
201806	CAN	Canada	52.1281	-122.142	4062.32	3092.71	3706.67
201806	CAN	Canada	49.2324	-123.023	0.396028	0.376344	0.387261
201806	CAN	Canada	49.2664	-122.953	516.586	444.255	505.355
201806	CAN	Canada	49.2753	-122.992	178.802	174.687	177.703
201806	CAN	Canada	49.0331	-118.436	27.7517	8.87428	21.4075
201806	CAN	Canada	49.2068	-122.911	28.211	24.5216	27.4052
201806	CAN	Canada	49.2099	-123.995	2.10842	0.30542	1.72912
201806	CAN	Canada	50.8101	-121.325	13.9988	3.16415	11.2449
201806	CAN	Canada	50.999	-118.199	0.0228047	0.0228047	0.0228047
201806	CAN	Canada	49.8844	-97.147	387.415	0.00244336	147.9
201806	CAN	Canada	49.8925	-97.1406	112.781	67.634	72.9402
201806	CAN	Canada	49.8995	-97.2	13.8424	3.90775	11.2939
201806	CAN	Canada	49.8469	-99.9531	54.2369	13.6388	30.9016
201806	CAN	Canada	52.1058	-101.268	384.511	363.872	376.501
201806	CAN	Canada	52.0861	-101.04	14.0925	13.5647	13.8802
201806	CAN	Canada	50.0308	-100.24	8.86227	1.5273	5.50291
201806	CAN	Canada	57.88	-101.672	1.58065	0.452632	1.43936
201806	CAN	Canada	45.2727	-66.0677	67.3121	1.48312	22.3621
201806	CAN	Canada	45.2854	-66.0468	27.6205	26.012	27.0419
201806	CAN	Canada	46.1159	-64.8019	1.0425	0.122168	0.582334
201806	CAN	Canada	45.7227	-65.5066	0	0	0
201806	CAN	Canada	55.0867	-59.1684	14.2708	0.125426	12.9475
201806	CAN	Canada	53.3168	-60.3315	4.04783	1.45054	3.09131
201806	CAN	Canada	47.9999	-52.9813	37.46	12.8382	33.7253
201806	CAN	Canada	47.4999	-52.9981	1.81267	0.931531	1.53425
201806	CAN	Canada	62.456	-114.353	27.8168	23.8521	27.1363
201806	CAN	Canada	44.6489	-63.5753	1.05815	1.01015	1.0383
201806	CAN	Canada	44.6564	-63.5961	0.105879	0.017918	0.0560446
201806	CAN	Canada	45.6834	-62.7153	13.7366	12.3436	13.3629
201806	CAN	Canada	42.9834	-81.233	14.2301	6.75426	13.3002
201806	CAN	Canada	43.2334	-79.9496	247.654	107.528	153.23
201806	CAN	Canada	43.6028	-79.5399	27.7289	26.679	27.2901
201806	CAN	Canada	43.6576	-79.3746	57.4173	35.3733	54.3667
201806	CAN	Canada	43.6708	-79.3793	365.352	152.995	224.141
201806	CAN	Canada	43.6716	-79.38	0.582334	0.00162891	0.215219
201806	CAN	Canada	43.6838	-79.4538	10.5879	0.667852	6.51756
201806	CAN	Canada	43.7001	-79.4163	68.0846	11.149	37.6015
201806	CAN	Canada	43.7389	-79.5662	10.811	1.42692	9.95984
201806	CAN	Canada	43.7709	-79.326	13.6682	0.0757441	7.4811
201806	CAN	Canada	43.7798	-79.4149	26.1928	0.000814453	14.1135
201806	CAN	Canada	45.4024	-75.654	124.012	116.204	122.212
201806	CAN	Canada	45.4112	-75.6981	60.8585	40.4304	45.2872
201806	CAN	Canada	45.4174	-75.698	8.81808	3.90815	5.56202
201806	CAN	Canada	45.4204	-75.6981	13.1111	11.7965	12.8963
201806	CAN	Canada	43.4168	-80.3614	14.0917	6.18984	13.2263
201806	CAN	Canada	44.1168	-79.5663	14.134	0.969199	10.6991
201806	CAN	Canada	44.0001	-77.2495	72.3699	49.435	67.0645
201806	CAN	Canada	43.4254	-80.5112	31.2001	14.525	25.0779
201806	CAN	Canada	43.4823	-80.5379	13.5077	0.000814453	8.53793
201806	CAN	Canada	42.3001	-83.0165	95.2215	1.89605	48.8693
201806	CAN	Canada	43.1668	-79.2496	26.3655	24.9314	26.0491
201806	CAN	Canada	44.2501	-76.9494	91.9402	66.0277	88.1048
201806	CAN	Canada	42.381	-82.2187	0.0325781	0.0228047	0.0276914
201806	CAN	Canada	44.9001	-76.0161	26.5153	12.989	21.9968
201806	CAN	Canada	43.7023	-79.7115	0.0692285	0.0692285	0.0692285
201806	CAN	Canada	45.4334	-75.1493	14.0102	12.453	13.651
201806	CAN	Canada	46.5222	-80.9293	13.9157	13.2011	13.6796
201806	CAN	Canada	44.4001	-79.6663	13.8848	1.43995	12.9115
201806	CAN	Canada	48.7834	-87.1	4.68262	1.47172	4.32806
201806	CAN	Canada	43.3312	-79.8061	0.237006	0.000814453	0.107042
201806	CAN	Canada	46.5087	-84.3349	10.6368	0.690656	6.71895
201806	CAN	Canada	48.3809	-89.2512	20.0657	0.0162891	3.03547
201806	CAN	Canada	43.797	-79.3333	0.732365	0.00244336	0.246394
201806	CAN	Canada	42.0376	-82.7387	0.000814453	0.000814453	0.000814453
201806	CAN	Canada	45.5668	-76.7827	0.408855	0.223058	0.344921
201806	CAN	Canada	46.2352	-63.1267	14.0086	0.0325781	8.28736
201806	CAN	Canada	45.4433	-73.7409	10.7451	0.000814453	5.31353
201806	CAN	Canada	45.486	-73.5807	395.558	274.366	332.454
201806	CAN	Canada	45.4972	-73.5539	246.513	140.959	228.216
201806	CAN	Canada	45.5016	-73.5649	4.4123	0.00244336	0.487699
201806	CAN	Canada	45.5027	-73.5685	355.757	77.7521	206.276
201806	CAN	Canada	45.5033	-73.7903	33.3421	2.67466	27.8295
201806	CAN	Canada	45.5064	-73.526	40.7178	23.9351	28.2693
201806	CAN	Canada	45.5085	-73.6616	14.8901	6.61336	13.7499
201806	CAN	Canada	45.5088	-73.5878	15153	10663.8	13963.9
201806	CAN	Canada	45.5104	-73.5674	0.0488672	0.043166	0.0458809
201806	CAN	Canada	45.5273	-73.6124	1116.99	750.726	955.583
201806	CAN	Canada	45.53	-73.6987	29.1009	14.5732	26.4331
201806	CAN	Canada	45.5303	-73.6069	14.1666	10.6612	13.6389
201806	CAN	Canada	45.5567	-73.6527	25.4158	25.4158	25.4158
201806	CAN	Canada	45.5572	-73.5962	27.5358	17.971	23.7775
201806	CAN	Canada	45.3989	-71.8959	7938.79	2093.41	6100.07
201806	CAN	Canada	45.4001	-71.8991	24998.4	7827.94	19509.4
201806	CAN	Canada	48.4668	-71.6491	6236.7	515.339	2439.99
201806	CAN	Canada	46.8123	-71.2145	148.28	55.0308	104.508
201806	CAN	Canada	46.8126	-71.2157	43.2621	40.7064	42.4291
201806	CAN	Canada	46.8152	-71.2681	0.167777	0.000814453	0.0842959
201806	CAN	Canada	45.9501	-73.8492	1002.25	275.914	691.982
201806	CAN	Canada	48.6501	-72.4491	1718.12	51.8171	808.186
201806	CAN	Canada	46.3427	-72.6235	1374.55	9.68629	1216.68
201806	CAN	Canada	46.3501	-72.5491	93.53	82.3306	92.3554
201806	CAN	Canada	48.4196	-71.0637	49.8967	0.0195469	16.0494
201806	CAN	Canada	48.7668	-72.049	2625.99	19.6511	2380.4
201806	CAN	Canada	46.9834	-72.1824	261.475	246.596	258.97
201806	CAN	Canada	46.4168	-73.0324	248.824	230.603	237.038
201806	CAN	Canada	46.0168	-73.4492	151.799	96.3775	143.848
201806	CAN	Canada	46.0211	-73.4454	41.2732	36.0607	40.5126
201806	CAN	Canada	45.8834	-72.4824	13.7455	0.599437	12.681
201806	CAN	Canada	45.4001	-74.0325	136.529	0.0684141	17.3592
201806	CAN	Canada	45.5312	-73.5181	14.0306	13.3611	13.5902
201806	CAN	Canada	45.8501	-75.166	8.83193	3.78476	8.45192
201806	CAN	Canada	45.4276	-75.7106	78.826	1.92537	51.2056
201806	CAN	Canada	45.8869	-74.1794	38.3151	36.8206	37.7003
201806	CAN	Canada	47.3821	-61.8597	14.0119	11.8959	13.5129
201806	CAN	Canada	48.8763	-72.212	301.616	225.221	278.831
201806	CAN	Canada	46.0501	-71.9658	0.0820561	0.0820561	0.0820561
201806	CAN	Canada	46.06	-70.954	13.8441	12.7323	13.5918
201806	CAN	Canada	46.2178	-70.7787	14.5298	13.0036	14.0793
201806	CAN	Canada	45.6329	-73.8248	13.8262	0.0211758	12.9265
201806	CAN	Canada	45.4001	-71.249	23.1537	1.62728	17.6371
201806	CAN	Canada	45.3834	-72.7324	14.0526	0.377092	11.3358
201806	CAN	Canada	45.0334	-73.0491	14.1617	1.35688	13.0515
201806	CAN	Canada	48.8765	-72.2263	375.458	219.959	297.708
201806	CAN	Canada	49	-72.5489	29.7393	8.52655	17.2628
201806	CAN	Canada	45.4615	-73.5464	0.289131	0.0219902	0.147145
201806	CAN	Canada	48.4488	-68.524	13.4352	0.377906	9.94577
201806	CAN	Canada	45.7804	-74.0036	0.435834	0.00122168	0.355992
201806	CAN	Canada	50.4436	-104.573	13.7317	0.462609	12.3206
201806	CAN	Canada	50.8834	-109.552	42.0095	31.464	39.961
201806	CAN	Canada	52.1168	-106.635	20.2742	9.23183	16.4288
201806	CAN	Canada	50.2834	-107.801	0.0309492	0.0309492	0.0309492
201806	CAN	Canada	50.4001	-105.534	4.8798	0.177245	4.51186
201806	CHE	Switzerland	47.3925	8.04422	1406.67	1024.44	1334.07
201806	CHE	Switzerland	47.2587	8.37532	45.8301	37.3867	40.8187
201806	CHE	Switzerland	47.5207	7.69356	124.322	88.1749	95.7967
201806	CHE	Switzerland	46.9481	7.44744	14.0306	12.7185	13.5878
201806	CHE	Switzerland	46.8024	7.15128	93.7753	77.6288	90.2953
201806	CHE	Switzerland	46.2022	6.14569	28.0872	6.83586	19.2543
201806	CHE	Switzerland	47.1674	9.47794	308.481	78.4221	128.547
201806	CHE	Switzerland	47.4615	9.04552	14.2089	0.00162891	6.53028
201806	CHE	Switzerland	47.1948	8.71903	3.7473	3.7473	3.7473
201806	CHE	Switzerland	47.0279	8.65611	13.2349	12.7674	13.048
201806	CHE	Switzerland	47.2079	7.53714	0.0635273	0.00895898	0.0405598
201806	CHE	Switzerland	47.5582	8.89854	263.43	162.659	203.249
201806	CHE	Switzerland	47.65	9.18333	50.3462	49.0284	49.7518
201806	CHE	Switzerland	47.5167	9.43333	0.00263743	0.000200432	0.0023424
201806	CHE	Switzerland	47.1724	8.51744	17.9534	3.78436	13.4482
201806	CHE	Switzerland	47.1963	8.52954	0.66775	0.66775	0.66775
201806	CHE	Switzerland	47.3667	8.55	193.244	135.807	167.73
201806	CHE	Switzerland	47.415	8.59672	0.017918	0.017918	0.017918
201806	CHL	Chile	-23.65	-70.4	0.077373	0.077373	0.077373
201806	CHL	Chile	-35.4333	-71.6667	0.0350215	0.017918	0.0264697
201806	CHL	Chile	-33.4263	-70.5666	31.9948	26.5455	30.525
201806	CMR	Cameroon	3.86667	11.5167	11.1279	0.639346	5.40603
201806	CHN	China	39.9075	116.397	31.9233	0.908115	17.2
201806	CHN	China	31.8639	117.281	1739.81	984.162	1349.11
201806	CHN	China	31.6957	118.498	3221.67	1975.06	2475.37
201806	CHN	China	31.3476	118.368	889.618	491.047	690.946
201806	CHN	China	31.1463	118.565	482.826	331.79	439.951
201806	CHN	China	32.6264	116.997	1264.14	575.544	907.578
201806	CHN	China	32.9408	117.361	648.511	344.179	541.951
201806	CHN	China	30.9333	118.733	300.497	178.006	274.077
201806	CHN	China	33.6361	116.979	538.512	257.784	437.902
201806	CHN	China	30.6578	117.483	792.004	268.875	640.482
201806	CHN	China	33.9744	116.792	713.176	57.7718	144.318
201806	CHN	China	32.3219	118.298	469.647	186.715	380.654
201806	CHN	China	31.3583	118.014	115.555	0.00977344	84.9846
201806	CHN	China	31.1287	118.006	14.356	0.0819543	6.27945
201806	CHN	China	33.8772	115.77	149.139	105.893	130.638
201806	CHN	China	32.5816	116.793	609.51	0.000814453	223.669
201806	CHN	China	29.7114	118.312	233.316	27.8201	200.202
201806	CHN	China	31.4444	116.947	119.852	51.2087	111.97
201806	CHN	China	32.9	115.817	63.5689	3.26596	28.5011
201806	CHN	China	30.9333	117.767	93.2484	76.2222	88.4098
201806	CHN	China	30.7305	118.002	93.9618	12.6924	86.1187
201806	CHN	China	34.4279	116.377	9.04837	5.64905	7.53162
201806	CHN	China	31.0847	118.194	65.1831	27.8054	61.2772
201806	CHN	China	31.65	118.525	55.3926	3.58929	52.11
201806	CHN	China	33.0851	115.29	32.0508	3.93686	26.4631
201806	CHN	China	31.6	117.867	28.6573	8.9541	26.9478
201806	CHN	China	30.5092	117.051	18.6974	8.38642	15.7187
201806	CHN	China	29.6863	118.01	13.9679	5.76144	12.9406
201806	CHN	China	30.9848	118.051	0.340441	0.340441	0.340441
201806	CHN	China	39.9075	116.397	34174.1	20763.5	26452
201806	CHN	China	39.9392	116.092	24.4008	0.070043	12.6224
201806	CHN	China	29.5628	106.553	9765.27	4779.86	8304.15
201806	CHN	China	29.9947	106.257	30.6772	8.93683	23.8411
201806	CHN	China	28.8886	108.764	54.8719	9.67977	36.3607
201806	CHN	China	30.9	108.467	14.0623	8.92966	13.4957
201806	CHN	China	25.4394	119.01	674789	222837	620984
201806	CHN	China	26.0614	119.306	6300.14	1680.34	3815.79
201806	CHN	China	24.9139	118.586	13455.2	8727.76	11438.9
201806	CHN	China	24.5133	117.656	7317.3	5250.55	6768.21
201806	CHN	China	26.6617	119.523	2132.44	1793.98	1997.3
201806	CHN	China	26.2486	117.619	1641.61	943.869	1449.7
201806	CHN	China	26.645	118.174	4027.55	3820.55	3991.13
201806	CHN	China	25.1072	117.022	2874.35	600.035	1516.72
201806	CHN	China	25.4095	116.384	13.6144	0.85599	11.0908
201806	CHN	China	25.3123	118.301	198.178	121.845	172.771
201806	CHN	China	24.4798	118.082	299.51	136.598	259.462
201806	CHN	China	25.0017	117.527	637.363	574.888	620.207
201806	CHN	China	25.725	119.379	426.329	14.9786	315.122
201806	CHN	China	27.0892	119.645	465.558	38.5839	257.772
201806	CHN	China	24.7236	116.724	379.209	3.8263	235.63
201806	CHN	China	25.6751	117.845	165.972	133.201	146.079
201806	CHN	China	25.5081	119.807	27.9032	13.5525	26.1201
201806	CHN	China	26.9083	118.982	41.3088	5.18155	30.3486
201806	CHN	China	26.615	118.906	1.72745	1.68134	1.70556
201806	CHN	China	26.5286	119.463	23.3109	4.16145	16.3828
201806	CHN	China	27.6124	118.205	0.342885	0.0230083	0.0984034
201806	CHN	China	39.7667	98.5667	71122.7	58674.8	69432.6
201806	CHN	China	35.6003	103.206	10078	7127.36	8558.73
201806	CHN	China	36.0564	103.792	14237.6	5475.22	12551.3
201806	CHN	China	33.4	104.917	43808.9	2067.46	28557.2
201806	CHN	China	36.5583	104.208	3326.9	1047.41	2956.21
201806	CHN	China	35.5806	104.626	211.29	13.6535	167.105
201806	CHN	China	34.5439	105.69	1479.63	298.652	1136.21
201806	CHN	China	37.9281	102.641	497.404	19.1168	368.189
201806	CHN	China	39.8167	98.3	378.122	6.70539	192.863
201806	CHN	China	35.5204	105.723	26.1472	0.0596841	22.2868
201806	CHN	China	34.9856	102.508	82.0219	40.3561	65.3652
201806	CHN	China	23.1167	113.25	39185.4	10102.7	22946.8
201806	CHN	China	22.5455	114.068	214946	96876.4	161710
201806	CHN	China	23.0489	113.745	6020.98	1562.15	2836.97
201806	CHN	China	22.5206	113.382	1393.87	813.486	1092.37
201806	CHN	China	22.782	115.348	1109.92	625.966	918.591
201806	CHN	China	24.2977	116.107	1048.3	1005.9	1035.95
201806	CHN	China	23.0833	114.4	148.077	64.0161	99.005
201806	CHN	China	23.5289	116.364	935.28	140.299	665.633
201806	CHN	China	24.8	113.583	271.669	176.343	251.605
201806	CHN	China	23.7333	114.683	514.25	135.836	423.197
201806	CHN	China	22.5833	113.083	563.804	339.669	515.011
201806	CHN	China	23.0268	113.131	636.249	247.708	559.235
201806	CHN	China	23.6651	116.638	369.558	194.151	344.92
201806	CHN	China	23.3681	116.715	437.549	195.512	331.885
201806	CHN	China	21.65	110.9	57.6823	27.7582	41.8109
201806	CHN	China	23.7	113.033	144.964	37.1847	117.63
201806	CHN	China	23.3107	116.169	99.553	11.2916	43.0224
201806	CHN	China	22.9306	112.037	6.5987	6.34296	6.46176
201806	CHN	China	24.059	114.205	0.00733008	0.00733008	0.00733008
201806	CHN	China	23.0512	112.46	137.3	123.894	131.174
201806	CHN	China	23.697	114.982	120.671	7.46853	65.1599
201806	CHN	China	23.6331	115.193	102.705	18.8074	48.0866
201806	CHN	China	21.2815	110.343	15.2441	14.8006	15.0747
201806	CHN	China	22.2769	113.568	47.5738	30.9313	44.1418
201806	CHN	China	23.431	116.046	14.2562	9.01274	13.6365
201806	CHN	China	21.983	112.501	0.0138457	0.0138457	0.0138457
201806	CHN	China	21.85	111.967	1.00015	0.0276914	0.438176
201806	CHN	China	24.9482	114.066	0.00407227	0.00407227	0.00407227
201806	CHN	China	24.8625	114.208	0.00977344	0.00977344	0.00977344
201806	CHN	China	24.7811	112.382	0.0399082	0.0219902	0.0309492
201806	CHN	China	24.3126	109.389	6703.78	4858.98	5790.94
201806	CHN	China	25.2819	110.286	1967.59	1481.93	1718.2
201806	CHN	China	22.8167	108.317	4450.5	2097.71	2667.6
201806	CHN	China	22.6333	110.15	54.2705	33.6361	48.2899
201806	CHN	China	23.4833	111.317	235.378	169.832	222.637
201806	CHN	China	24.6928	108.085	651.709	388.397	627.437
201806	CHN	China	23.9	106.617	167.69	51.9214	138.446
201806	CHN	China	25.6196	110.642	778.404	9.17318	290.955
201806	CHN	China	25.0667	109.25	192.347	70.2865	158.764
201806	CHN	China	21.95	108.617	59.2026	31.1776	41.9032
201806	CHN	China	24.6674	109.235	192.787	48.697	101.718
201806	CHN	China	23.0964	109.609	112.142	32.5944	96.7707
201806	CHN	China	24.8333	110.817	14.4565	9.39553	13.7978
201806	CHN	China	25.7936	110.009	9.21065	5.82008	8.61508
201806	CHN	China	23.2025	106.382	8.74152	7.27254	8.35997
201806	CHN	China	23.3847	106.574	10.7663	0.943137	9.19321
201806	CHN	China	23.3553	107.556	10.3859	5.70606	7.59692
201806	CHN	China	23.3925	110.081	10.9682	2.55209	6.73013
201806	CHN	China	22.3253	110.256	0.20117	0.0203613	0.0943506
201806	CHN	China	22.8772	110.557	1.09361	0.0171035	0.175811
201806	CHN	China	25.0833	104.9	149227	49789.5	126524
201806	CHN	China	26.5833	107.983	28965.9	13823.1	27315.4
201806	CHN	China	26.5833	106.717	8291.51	6408.11	7833.15
201806	CHN	China	27.6867	106.907	1174.24	504.903	829.44
201806	CHN	China	26.5944	104.833	366.32	132.513	328.245
201806	CHN	China	27.3125	105.294	42.6016	37.3239	41.0505
201806	CHN	China	26.2667	107.517	99.5152	55.7029	84.8182
201806	CHN	China	28.1375	106.82	23.2306	16.0578	20.3003
201806	CHN	China	27.7172	109.185	38.5888	2.15749	25.7878
201806	CHN	China	20.0458	110.342	1342.73	1077.43	1289.88
201806	CHN	China	18.5222	110.041	74.7546	54.4161	72.604
201806	CHN	China	18.7493	109.172	78.1085	57.3074	73.4726
201806	CHN	China	19.627	110.731	14.1682	4.63017	13.497
201806	CHN	China	18.2431	109.505	0.241893	0.241893	0.241893
201806	CHN	China	38.0414	114.479	581096	432348	501403
201806	CHN	China	38.5131	114.996	32280.5	17951.4	24675.2
201806	CHN	China	38.3167	116.867	15469	11859.8	13655.6
201806	CHN	China	39.6333	118.183	14478.9	9491.3	12003.7
201806	CHN	China	40.81	114.879	10783.7	8026.69	9694.59
201806	CHN	China	36.6006	114.468	4646.57	2199.88	4103.31
201806	CHN	China	39.5097	116.695	2539.66	1291.05	1912.19
201806	CHN	China	39.9317	119.588	4131.28	3343.75	3804.23
201806	CHN	China	38.8511	115.49	838.246	538.848	711.548
201806	CHN	China	40.9725	117.936	203.178	80.4142	144.803
201806	CHN	China	37.0631	114.494	576.806	94.3147	335.137
201806	CHN	China	39.0451	114.019	193.135	70.043	122.421
201806	CHN	China	39.7042	119.151	476.468	162.573	286.956
201806	CHN	China	37.8667	116.15	38.8262	9.23834	36.1423
201806	CHN	China	38.6989	116.094	32.0862	26.1365	31.5559
201806	CHN	China	37.9981	114.016	10.8273	0.00244336	7.16719
201806	CHN	China	50.2667	127.467	14605.1	10068.3	13260.9
201806	CHN	China	46.5833	125	13125.6	2168.42	6953.49
201806	CHN	China	45.75	126.65	12221.9	7320.19	9860.19
201806	CHN	China	47.7	128.9	0.611654	0.611654	0.611654
201806	CHN	China	45.3	130.967	2831.85	2612.07	2765.55
201806	CHN	China	46.8333	130.35	644.292	106.999	521.038
201806	CHN	China	47.26	132.032	385.784	273.062	376.464
201806	CHN	China	44.5833	129.6	274.004	184.403	241.426
201806	CHN	China	45.9093	127.272	435.519	219.306	363.806
201806	CHN	China	46.6361	131.154	157.841	96.9476	124.243
201806	CHN	China	47.5833	126.083	255.196	159.517	236.493
201806	CHN	China	47.3408	123.967	48.9494	28.1467	43.3951
201806	CHN	China	52.3333	124.733	14.409	13.5562	14.0139
201806	CHN	China	45.35	126.283	11.4732	0.352658	5.91293
201806	CHN	China	34.7578	113.649	17279.7	10082.8	13416.6
201806	CHN	China	33.7385	113.301	2294.43	1440.22	1876.08
201806	CHN	China	35.7028	115.005	10093.5	1284.56	4274.23
201806	CHN	China	35.2397	113.233	5124.2	17.8885	3336.99
201806	CHN	China	35.3089	113.867	315.994	173.862	285.169
201806	CHN	China	34.7667	111.2	1232.39	188.502	569.996
201806	CHN	China	34.7911	114.348	1500.11	148.235	725.913
201806	CHN	China	32.9947	112.533	343.398	212.69	288.335
201806	CHN	China	34.45	115.65	600.749	43.7003	404.629
201806	CHN	China	32.9794	114.029	57.8571	23.9282	38.4013
201806	CHN	China	34.6836	112.454	242.998	75.2696	201.759
201806	CHN	China	32.1228	114.066	27.8673	24.9882	27.1448
201806	CHN	China	33.2058	112.003	30.2993	15.9641	26.2616
201806	CHN	China	35.8992	114.192	17.9585	1.15408	6.74756
201806	CHN	China	34.0167	113.817	27.333	3.74078	25.3237
201806	CHN	China	34.1628	113.464	41.6556	10.5789	26.1173
201806	CHN	China	36.0994	114.329	1.24123	1.24123	1.24123
201806	CHN	China	32.6822	112.082	9.43254	1.10114	8.05148
201806	CHN	China	30.5833	114.267	805025	538932	659759
201806	CHN	China	30.2	110.691	47.6227	18.6331	43.4208
201806	CHN	China	32.0422	112.145	10722.1	9180.77	10328.2
201806	CHN	China	31.0336	112.205	6841.62	3240.48	6321.29
201806	CHN	China	30.3503	112.19	1917.55	128.695	1409.77
201806	CHN	China	30.7144	111.285	1355.12	1128.47	1228.23
201806	CHN	China	30.9167	113.9	1390.4	979.091	1270.86
201806	CHN	China	31.7111	113.363	9.41019	0.248205	5.44851
201806	CHN	China	32.5667	110.783	2298.62	91.7669	871.002
201806	CHN	China	29.8833	114.217	69.5054	50.1084	59.2518
201806	CHN	China	30.3833	113.4	0.0533467	0.0130312	0.033189
201806	CHN	China	30.4	112.9	209.182	44.8422	191.449
201806	CHN	China	30.033	112.853	232.038	174.904	204.867
201806	CHN	China	30.65	113.767	122.678	62.563	111.392
201806	CHN	China	30.45	114.8	108.811	65.776	85.0733
201806	CHN	China	30.8297	111.774	4.23882	2.43929	3.97858
201806	CHN	China	31.3621	110.729	74.0045	7.36917	66.9445
201806	CHN	China	32.055	110.734	24.8587	10.4387	22.7526
201806	CHN	China	31.1661	112.583	9.66919	6.14342	8.9906
201806	CHN	China	30.2211	111.199	1.84311	0.0301348	0.936621
201806	CHN	China	28.2	112.967	102920	53854.3	89374.3
201806	CHN	China	29.3333	113.092	2596.28	1371.45	2251.12
201806	CHN	China	27.7344	111.994	6467.64	4326.81	5911.9
201806	CHN	China	26.8881	112.615	7807.97	3733.2	6705.93
201806	CHN	China	28.3167	109.733	5278.37	2209.48	3297.78
201806	CHN	China	26.2167	111.617	2789	1777.33	2331.33
201806	CHN	China	28.3167	109.717	2494.25	41.5485	1009.61
201806	CHN	China	25.8	113.033	2393.52	788.31	1470.41
201806	CHN	China	27.5494	109.959	1661.98	385.528	1430.17
201806	CHN	China	26.3889	112.379	442.378	1.23847	65.3583
201806	CHN	China	27.25	111.467	580.183	214.037	278.645
201806	CHN	China	26.3888	111.262	801.558	679.85	790.76
201806	CHN	China	27.8333	113.15	853.836	312.07	673.801
201806	CHN	China	29.4594	109.439	994.232	0.832371	266.279
201806	CHN	China	29.0322	111.678	326.312	120.836	199.223
201806	CHN	China	26.1066	113.133	212.346	41.7782	193.721
201806	CHN	China	26.4024	112.859	14.0298	5.0659	13.2926
201806	CHN	China	29.3596	112.402	41.4036	12.8513	18.347
201806	CHN	China	26.7684	112.108	14.3425	2.6258	13.3422
201806	CHN	China	27.85	112.9	8.76922	1.58818	6.01621
201806	CHN	China	29.2357	109.426	10.653	1.22412	9.3724
201806	CHN	China	25.3832	112.979	27.9863	4.13253	17.6171
201806	CHN	China	27.3661	110.935	4.78491	0.794092	4.24069
201806	CHN	China	28.7167	109.617	10.7133	0.77373	6.35888
201806	CHN	China	33.3856	120.125	3011.23	2324.31	2828.29
201806	CHN	China	31.4478	121.094	96.1112	39.1565	88.237
201806	CHN	China	32.0617	118.778	23086	19049	20893.6
201806	CHN	China	34.2667	117.167	7132.88	5468.34	6222.54
201806	CHN	China	32.2092	119.434	7630.22	3966.83	5265.08
201806	CHN	China	32.4933	119.911	2739.01	2446.69	2650.59
201806	CHN	China	31.7833	119.967	2145.53	1952.35	2057.2
201806	CHN	China	32.0303	120.875	3395.76	2777.9	3253.92
201806	CHN	China	32.3972	119.436	1402.58	689.072	1237.43
201806	CHN	China	31.3114	120.618	316.006	235.257	285.895
201806	CHN	China	33.5886	119.019	156.386	48.8436	113.044
201806	CHN	China	34.7361	116.925	537.22	10.2963	446.883
201806	CHN	China	31.6462	120.742	112.526	54.7435	73.244
201806	CHN	China	31.865	120.539	1669.09	576.38	1022.51
201806	CHN	China	32.9392	119.834	28.1394	21.8078	27.333
201806	CHN	China	31.5689	120.289	84.5629	70.9649	81.888
201806	CHN	China	31.9818	120.161	25.4378	18.5938	24.5187
201806	CHN	China	34.6	119.167	66.3046	24.0056	47.0219
201806	CHN	China	31.8772	118.489	28.786	27.8124	28.2755
201806	CHN	China	33.9333	118.283	60.3656	0.213387	13.2868
201806	CHN	China	34.1833	119.483	21.614	4.55849	17.6415
201806	CHN	China	31.564	121.174	14.3849	6.24441	13.5067
201806	CHN	China	34.7039	116.587	0.997705	0.116467	0.557086
201806	CHN	China	27.6167	113.85	120313	103744	116697
201806	CHN	China	27.1172	114.979	1138.5	736.817	1037.95
201806	CHN	China	28.1164	117.662	32335.4	30948.6	32061.6
201806	CHN	China	27.8333	114.4	256.684	16.4585	174.486
201806	CHN	China	28.2333	117	158.292	98.643	134.85
201806	CHN	China	28.4532	117.969	2254.59	1819.57	2153.53
201806	CHN	China	28.6833	115.883	2600.66	1145.94	2233.08
201806	CHN	China	29.7333	115.983	2391.26	1614.94	2242.48
201806	CHN	China	28.9924	116.668	53.24	13.322	42.8385
201806	CHN	China	25.85	114.933	226.601	50.3028	95.1538
201806	CHN	China	27.8043	114.933	42.3642	10.4967	28.9744
201806	CHN	China	29.8991	116.551	116.677	28.1625	89.3776
201806	CHN	China	29.5964	115.321	14.6088	4.16837	12.7392
201806	CHN	China	27.7739	116.915	13.8935	11.9809	13.5249
201806	CHN	China	25.6032	115.796	23.5809	14.1751	21.2027
201806	CHN	China	27.8298	114.019	13.9353	4.83296	12.6892
201806	CHN	China	29.1069	114.438	0.294832	0.0187324	0.198727
201806	CHN	China	29.2947	117.208	10.157	0.449578	5.30884
201806	CHN	China	41.9431	126.429	371.116	191.355	347.1
201806	CHN	China	43.8508	126.56	41.4394	30.6063	39.332
201806	CHN	China	41.8069	126.908	682.097	631.409	658.943
201806	CHN	China	43.88	125.323	195.905	2.59566	174.137
201806	CHN	China	42.0647	127.356	2.65675	2.65675	2.65675
201806	CHN	China	45.6167	122.817	0.0285059	0.0285059	0.0285059
201806	CHN	China	41.7922	123.433	9969.06	9081.82	9738.66
201806	CHN	China	41.1078	121.142	800.932	143.65	551.487
201806	CHN	China	41.1236	122.99	1829.71	1204.71	1679.72
201806	CHN	China	41.1167	122.05	816.491	767.367	798.016
201806	CHN	China	41.0696	122.599	1145.87	966.954	1078.92
201806	CHN	China	41.2719	123.173	686.052	439.761	555.244
201806	CHN	China	42.0156	121.659	69.8296	45.7759	67.5552
201806	CHN	China	39.0286	121.695	158.109	133.907	144.764
201806	CHN	China	38.8	121.267	11.5278	1.62239	7.70616
201806	CHN	China	40.6648	122.228	22.6833	1.86021	18.2813
201806	CHN	China	40.1292	124.395	13.9109	0.00325781	11.3363
201806	CHN	China	40.6522	109.822	411588	277473	369168
201806	CHN	China	40.8539	107.428	312001	99081.9	265383
201806	CHN	China	40.8106	111.652	30437.5	22784.5	27404.2
201806	CHN	China	39.6	109.783	496.896	10.9797	144.202
201806	CHN	China	39.6647	106.812	39639.7	309.22	7247.42
201806	CHN	China	49.2	119.7	969.257	536.079	803.92
201806	CHN	China	40.7667	107.4	13872.2	490.283	3009.55
201806	CHN	China	49.2	119.7	1149.02	141.034	903.98
201806	CHN	China	43.6125	122.265	27.4927	0.523693	24.1598
201806	CHN	China	41	113.133	83.1931	0.464238	59.8785
201806	CHN	China	38.8333	105.667	4.84518	0.902007	4.10402
201806	CHN	China	39.2333	106.769	13332.2	10025	11844.8
201806	CHN	China	35.6906	105.722	5127.27	341.468	4319.17
201806	CHN	China	38.4681	106.273	22217.8	21238	21928.6
201806	CHN	China	35.7667	106.7	19.1095	13.0141	16.0618
201806	CHN	China	36.0167	106.25	5586	5207.77	5390.36
201806	CHN	China	36.6674	106.101	668.623	9.29128	596.738
201806	CHN	China	38.7967	106.672	55.6842	14.4745	53.2647
201806	CHN	China	39.0419	106.396	4.80039	0.439805	4.27193
201806	CHN	China	36.6167	101.767	90426.3	38270.4	84895.6
201806	CHN	China	37.4	97.4	3401.52	769.003	2999.97
201806	CHN	China	36.29	100.62	169.307	25.9595	123.908
201806	CHN	China	36.0084	102.812	16.4715	0.832727	6.2697
201806	CHN	China	34.2583	108.929	4695.77	2657.5	3796.95
201806	CHN	China	33.0728	107.03	4747.32	1820.82	3185.75
201806	CHN	China	32.68	109.017	8986.34	1734.19	6076.16
201806	CHN	China	34.3378	108.703	848.052	231.007	596.198
201806	CHN	China	34.5036	109.509	1447.95	1182.03	1385.53
201806	CHN	China	34.8988	108.951	781.112	696.408	731.622
201806	CHN	China	34.3536	107.375	700.968	534.434	648.572
201806	CHN	China	34.3796	107.146	790.243	754.302	779.267
201806	CHN	China	38.2906	109.749	1792.51	65.6759	1648.7
201806	CHN	China	36.5833	109.483	1264.82	530.353	1065.15
201806	CHN	China	33.332	106.155	13.6901	2.94832	11.1057
201806	CHN	China	33.257	106.631	11.3844	4.91441	9.25418
201806	CHN	China	34.9992	109.413	21.3875	16.9463	20.7505
201806	CHN	China	34.523	107.391	21.5797	14.5649	20.8106
201806	CHN	China	32.8051	106.92	1.29824	0.0122168	0.339243
201806	CHN	China	36.4439	115.965	332641	193496	291574
201806	CHN	China	36.6683	116.997	17714.1	11729.7	15757.6
201806	CHN	China	37.4564	118.486	1708.45	1037.92	1524.88
201806	CHN	China	35.405	116.581	499.398	194.023	450.503
201806	CHN	China	34.8647	117.554	1993.83	1112.4	1812.45
201806	CHN	China	35.4275	119.455	594.321	382.222	512.791
201806	CHN	China	35.0631	118.343	135.167	8.86043	99.7343
201806	CHN	China	35.8786	119.975	465.19	79.4646	407.781
201806	CHN	China	37.4486	116.293	162.352	144.634	160.503
201806	CHN	China	36.0986	120.372	81.2612	12.0914	52.9281
201806	CHN	China	36.71	119.102	100.712	19.2797	85.1814
201806	CHN	China	36.7906	118.063	33.6642	11.6947	26.1449
201806	CHN	China	36.8456	115.712	78.434	39.3739	52.0158
201806	CHN	China	35.2431	115.441	37.3687	35.8042	36.76
201806	CHN	China	35.9006	117.752	53.8386	48.4396	52.9926
201806	CHN	China	36.1853	117.12	31.7897	15.78	23.8928
201806	CHN	China	35.3947	116.088	68.0076	30.2863	56.6831
201806	CHN	China	37.3667	118.017	27.8983	8.14779	21.4433
201806	CHN	China	36.1928	117.657	50.5236	7.26126	24.0388
201806	CHN	China	36.9758	120.714	41.7912	1.07589	38.0012
201806	CHN	China	37.5017	122.114	12.062	3.61047	11.5283
201806	CHN	China	31.2222	121.458	1806.07	1359.59	1616.83
201806	CHN	China	37.8694	112.56	38291.3	26600.4	33267.6
201806	CHN	China	36.0833	111.517	1498.76	1.03517	1136.37
201806	CHN	China	35.2089	111.739	11059.1	6113.47	9547.32
201806	CHN	China	36.0833	111.517	6413.08	0.912187	3343.67
201806	CHN	China	35.5022	112.833	443.868	115.612	339.101
201806	CHN	China	36.2333	113.083	846.626	112.311	357.086
201806	CHN	China	40.1097	113.122	599.762	428.781	534.92
201806	CHN	China	36.5355	113.025	298.8	247.126	280.353
201806	CHN	China	35.39	111.308	1162.6	131.217	1002.13
201806	CHN	China	40.0936	113.291	264.757	134.952	212.558
201806	CHN	China	37.5167	111.15	598.127	343.815	494.251
201806	CHN	China	35.0231	110.993	134.099	10.8363	30.6785
201806	CHN	China	35.6136	111.357	489.44	0.0146602	311.287
201806	CHN	China	40.0025	113.126	533.778	138.535	383.292
201806	CHN	China	38.4092	112.733	275.48	10.7426	242.749
201806	CHN	China	35.6164	111.225	56.1109	14.5804	42.3086
201806	CHN	China	36.0889	111.519	41.1225	19.5379	29.7474
201806	CHN	China	37.4533	110.902	15.1	11.2616	14.1038
201806	CHN	China	37.6072	112.359	13.95	0.555457	12.4953
201806	CHN	China	37.9	112.033	14.1161	6.40975	12.1238
201806	CHN	China	40.01	112.75	13.9293	0.0162891	6.0224
201806	CHN	China	35.5833	110.7	84.9189	32.7577	65.0661
201806	CHN	China	36.32	111.67	13.9264	13.9264	13.9264
201806	CHN	China	38.7153	112.757	23.0075	2.77647	21.1468
201806	CHN	China	37.8356	113.602	1.02703	0.220717	0.623871
201806	CHN	China	37.8575	113.563	9.41508	8.85881	9.16874
201806	CHN	China	35.4842	111.628	14.1503	0.0154746	10.3364
201806	CHN	China	35.7946	111.556	10.7752	1.28113	8.87642
201806	CHN	China	35.393	110.713	4.94658	2.68199	4.61427
201806	CHN	China	37.2891	113.305	8.35425	3.87272	7.57861
201806	CHN	China	37.9667	110.95	1.74415	1.74415	1.74415
201806	CHN	China	27.8833	102.267	698029	293578	535647
201806	CHN	China	32.9022	101.707	398496	294082	362321
201806	CHN	China	30.0513	101.96	275898	121717	218374
201806	CHN	China	28.9709	102.771	162165	123049	157991
201806	CHN	China	29.9833	103.017	63070.5	41657.7	56733.8
201806	CHN	China	31.4593	104.754	78694.2	49029.9	68319.4
201806	CHN	China	31.4429	103.172	54437	30122	46934.5
201806	CHN	China	30.6667	104.067	80824.7	23262.9	63117.6
201806	CHN	China	29.5623	103.764	236698	18744.4	54461.2
201806	CHN	China	28.8116	105.834	54653.4	2187.75	20789.8
201806	CHN	China	30.055	103.834	35804.7	3737.16	27774.7
201806	CHN	China	32.442	105.823	66150.5	28856.7	48258.4
201806	CHN	China	29.7436	103.567	2853.05	685.157	2449.79
201806	CHN	China	30.9418	100.31	28870.8	11447.3	25595.9
201806	CHN	China	28.5526	102.168	35895.6	30415	35215.1
201806	CHN	China	30.4741	106.637	4163.26	3741.01	3995.7
201806	CHN	China	30.7951	106.085	32143.9	12429	22547.3
201806	CHN	China	26.5851	101.713	6555.81	3228.96	5180.52
201806	CHN	China	31.4792	103.58	3577.81	3001.27	3449.55
201806	CHN	China	28.8724	105.44	4425.92	1601.27	3265.21
201806	CHN	China	32.1253	106.463	64434.4	36599	62904.9
201806	CHN	China	31.9382	103.419	10128.5	6330.72	9770.1
201806	CHN	China	33.5779	102.964	1890.53	42.705	474.636
201806	CHN	China	27.3802	102.541	5340.13	0.00325781	687.744
201806	CHN	China	28.0151	102.842	6136.59	3258.37	5498.44
201806	CHN	China	29.2399	102.372	1986.42	275.484	427.588
201806	CHN	China	28.6416	102.509	2092.32	1599.99	1885.38
201806	CHN	China	31.001	103.618	6602.25	839.093	3496.58
201806	CHN	China	31.6847	103.85	1535.71	298.616	1326.67
201806	CHN	China	31.2159	107.501	4207.12	3360.08	4001
201806	CHN	China	28.9596	103.901	4881.42	670.65	4081.75
201806	CHN	China	30.8421	106.968	946.5	681.392	914.644
201806	CHN	China	31.0941	105.087	459.9	99.9953	172.904
201806	CHN	China	32.6394	103.597	1694.7	159.085	862.995
201806	CHN	China	31.8667	106.75	3768.45	2169.72	3414.76
201806	CHN	China	27.427	101.51	782.276	41.3196	393.528
201806	CHN	China	28.7667	104.624	3476.92	2885.31	3202.16
201806	CHN	China	28.2665	103.568	10.0438	0.00162891	1.07019
201806	CHN	China	29.5835	105.062	1864.7	484.395	1710.1
201806	CHN	China	33.2646	104.233	1740.28	132.007	1165.28
201806	CHN	China	29.3509	102.652	839.818	100.499	158.933
201806	CHN	China	31.1302	104.382	2915.07	1604.31	2639.65
201806	CHN	China	32.29	105.513	961.266	405.651	499.84
201806	CHN	China	32.6227	105.345	123.534	58.6015	91.0676
201806	CHN	China	31.9006	102.221	499.343	375.89	443.392
201806	CHN	China	32.3539	106.832	103.198	41.6511	81.4579
201806	CHN	China	31.2749	106.287	3337.9	369.498	597.035
201806	CHN	China	31.0024	103.622	1658.14	0.774545	727.679
201806	CHN	China	32.5259	106.047	354.65	228.515	320.209
201806	CHN	China	31.4771	102.062	64.095	22.0766	59.7519
201806	CHN	China	30.4159	103.461	36.9159	21.9878	25.1975
201806	CHN	China	30.1167	104.65	674.081	415.203	617.247
201806	CHN	China	28.3102	102.412	556.179	100.166	453.62
201806	CHN	China	30.508	105.573	281.778	198.759	250.301
201806	CHN	China	30.8695	101.884	118.935	33.7265	68.9518
201806	CHN	China	31.0851	107.865	83.1557	71.5587	81.4117
201806	CHN	China	29.6083	103.486	65.772	19.7383	63.2164
201806	CHN	China	27.9308	101.278	84.8937	30.4654	71.7552
201806	CHN	China	28.8462	103.546	0.197912	0.000814453	0.0549374
201806	CHN	China	28.5777	104.921	24.5061	17.8105	21.0376
201806	CHN	China	31.9156	107.243	28.0661	1.36502	24.6599
201806	CHN	China	30.5822	105.251	17.975	5.65882	16.7879
201806	CHN	China	30.3745	106.773	21.6172	8.06064	15.6458
201806	CHN	China	29.2091	103.946	4.66682	1.43308	3.62952
201806	CHN	China	27.7018	103.248	23.1614	4.01322	13.3454
201806	CHN	China	29.3416	104.777	13.5672	2.69503	12.3605
201806	CHN	China	30.3512	106.287	0.0203613	0.0171035	0.0187324
201806	CHN	China	39.1422	117.177	23817.8	17411.8	20631.8
201806	CHN	China	39.1478	117.197	1737.22	420.783	1352.46
201806	CHN	China	39.1411	117.009	383.718	119.531	361.727
201806	CHN	China	39.0033	117.711	56.2661	18.2678	53.1962
201806	CHN	China	43.801	87.6005	259259	120468	209063
201806	CHN	China	44.3	86.0333	193065	115865	177212
201806	CHN	China	44.4497	84.9858	109988	34106.2	67461.1
201806	CHN	China	44.0167	87.3167	66403.8	52775.8	63625.6
201806	CHN	China	45.6	84.8833	79904.4	30738.5	58599.4
201806	CHN	China	43.9167	81.3167	205191	108299	152555
201806	CHN	China	42.8	93.45	21259.1	10163.3	18196.7
201806	CHN	China	46.75	82.9833	163831	12554.6	84168.2
201806	CHN	China	42.9333	89.1667	8900.69	764.339	8288.18
201806	CHN	China	39.33	87.61	1094.45	271.921	660.934
201806	CHN	China	41.7278	82.9364	6942.69	260.276	3368.04
201806	CHN	China	41.1231	80.2644	2192.02	1339.17	1689.09
201806	CHN	China	44.3333	84.85	465.844	221.197	412.823
201806	CHN	China	39.4547	75.9797	129.836	99.281	124.663
201806	CHN	China	41.7597	86.1469	250.008	5.61973	82.4397
201806	CHN	China	42.0586	86.5683	545.387	16.0985	367.732
201806	CHN	China	37.0769	79.7317	13.2381	2.37576	9.15246
201806	CHN	China	29.65	91.1	11.2492	0.994854	9.30966
201806	CHN	China	27.3167	103.717	129310	68496.4	96080
201806	CHN	China	25.0389	102.718	145690	92241.3	120928
201806	CHN	China	24.4333	98.5833	188013	59753.7	133911
201806	CHN	China	27.8333	99.6	20726	12730.5	14819.2
201806	CHN	China	25.8667	98.8667	15874	8898.97	14114.1
201806	CHN	China	27.45	104.833	5527.2	274.549	1217.54
201806	CHN	China	25.1167	99.1667	11208.4	3153.51	6632.63
201806	CHN	China	25.7	100.183	33847.8	12294.5	26886.4
201806	CHN	China	27.8801	99.0908	42479.3	26268.5	35380.2
201806	CHN	China	25.0456	101.528	16461.4	9098.28	14941.7
201806	CHN	China	25.4833	103.783	23888.8	14595.3	22480.4
201806	CHN	China	22	100.8	138.426	9.59181	58.1503
201806	CHN	China	23.3667	104.25	9835.99	8814.42	9349.39
201806	CHN	China	25.6667	104.233	11867.4	9055.31	10815.4
201806	CHN	China	24.7077	103.405	648.232	13.0109	397.834
201806	CHN	China	28.5679	103.91	4845.02	138.687	3970.4
201806	CHN	China	24.355	102.542	4016.05	795.535	3234.14
201806	CHN	China	24.2208	97.7868	2029.48	419.046	1135.64
201806	CHN	China	24.9949	98.5128	1872.17	855.063	1509.76
201806	CHN	China	27.7377	103.857	5022.04	2337.23	4129.63
201806	CHN	China	23.3667	103.15	7388.17	4136.65	5797.03
201806	CHN	China	23.8833	100.083	7062.09	104.888	4955.56
201806	CHN	China	23.4683	100.684	305.11	216.202	240.493
201806	CHN	China	24.4042	103.443	1774.86	166.426	1296.97
201806	CHN	China	23.5711	102.004	4720.43	50.1068	3929.9
201806	CHN	China	24.7364	97.9136	6772.24	1514.3	2482.52
201806	CHN	China	28.0721	104.189	9213.57	903.726	2388.5
201806	CHN	China	28.6208	104.299	4542.87	1586.41	3637.46
201806	CHN	China	24.9454	102.2	1739.86	33.0684	1214.56
201806	CHN	China	27.8224	99.7693	2755.79	949.381	2403.11
201806	CHN	China	25.8006	100.574	177.902	170.684	176.493
201806	CHN	China	25.6711	99.9802	21.8103	0.000814453	8.50506
201806	CHN	China	23.7957	98.804	201.753	106.512	120.304
201806	CHN	China	28.511	99.0159	140.059	92.0821	127.847
201806	CHN	China	23.9605	101.083	52.0256	13.0492	26.8321
201806	CHN	China	28.2006	103.582	23.1423	10.1717	16.8743
201806	CHN	China	23.0128	104.451	71.4845	45.0148	68.6878
201806	CHN	China	27.1958	99.3248	79.4491	24.0451	76.4131
201806	CHN	China	28.2039	99.8094	41.7309	40.3553	40.9737
201806	CHN	China	23.1262	104.741	75.613	8.12498	36.3635
201806	CHN	China	21.4686	101.551	0.919518	0.919518	0.919518
201806	CHN	China	28.0723	99.0232	0.10649	0	0.0400304
201806	CHN	China	30.2936	120.161	155612	93996	126463
201806	CHN	China	30.011	120.572	4968.78	4268.48	4821.78
201806	CHN	China	28.6667	121.35	38.3257	13.4825	29.5479
201806	CHN	China	30.0107	122.205	3714.2	2097.91	3493.66
201806	CHN	China	29.8782	121.549	641.788	323.357	524.802
201806	CHN	China	27.9994	120.667	987.3	217.567	646.606
201806	CHN	China	28.6803	121.443	440.948	400.547	424.76
201806	CHN	China	29.3151	120.077	90.1404	78.7299	86.7785
201806	CHN	China	30.0135	120.289	96.1706	48.4134	78.9264
201806	CHN	China	30.7522	120.75	21.5797	2.06067	17.9315
201806	CHN	China	30.2358	119.718	22.147	0.0228047	2.80636
201806	CHN	China	28.4604	119.91	22.2484	4.75111	19.2638
201806	CHN	China	27.7163	119.919	13.9907	13.4645	13.701
201806	CHN	China	30.2658	119.472	20.9172	10.2377	17.276
201806	CHN	China	28.9233	119.968	0.682512	0.0236191	0.186054
201806	CHN	China	30.05	121.149	14.3621	6.95054	13.6492
201806	COL	Colombia	6.25184	-75.5636	219.544	106.874	176.959
201806	COL	Colombia	10.9639	-74.7964	36.0591	0.264697	14.7062
201806	COL	Colombia	10.3997	-75.5144	78.4075	42.8202	62.8191
201806	COL	Colombia	4.80938	-74.098	52.0761	10.7304	34.6917
201806	COL	Colombia	4.60971	-74.0817	300.889	109.571	166.127
201806	COL	Colombia	4.142	-73.6266	68.312	0.0769658	28.5952
201806	COL	Colombia	7.88333	-72.5053	14.5339	0.335109	7.84849
201806	COL	Colombia	4.53389	-75.6811	13.372	0.577447	10.4668
201806	COL	Colombia	4.81333	-75.6961	13.8522	3.99082	12.2087
201806	COL	Colombia	7.12539	-73.1198	13.8506	0.842959	12.0272
201806	COL	Colombia	3.43722	-76.5225	13.8612	4.09426	12.2383
201806	CRI	Costa Rica	10.2809	-84.9595	13.9565	0.769658	9.06144
201806	CRI	Costa Rica	10	-84.1167	13.805	5.34037	12.9906
201806	CRI	Costa Rica	9.93333	-84.0833	10.1408	0.196283	3.6854
201806	CUW	Curacao	12.1084	-68.9335	27.8022	6.36088	20.477
201806	CYP	Cyprus	35.1667	33.3667	0.0872356	0.0358359	0.0615357
201806	CYP	Cyprus	34.7292	32.8625	0.0456094	0.0236191	0.0335962
201806	CZE	Czech Republic	48.9745	14.4743	1388.89	49.1547	860.435
201806	CZE	Czech Republic	49.3088	14.1475	14.2187	6.93914	12.7055
201806	CZE	Czech Republic	49.4144	14.6578	11.9114	3.19021	10.631
201806	CZE	Czech Republic	49.1952	16.608	104.301	91.1047	95.4372
201806	CZE	Czech Republic	49.5768	15.7386	0.0374648	0.0203613	0.0289131
201806	CZE	Czech Republic	50.6019	15.3355	0.025248	0.0114023	0.0190039
201806	CZE	Czech Republic	50.0897	17.7038	28.0872	0.116467	24.994
201806	CZE	Czech Republic	49.8346	18.282	27.5529	8.91093	15.0169
201806	CZE	Czech Republic	49.5767	18.7646	0.061084	0.00408499	0.0304105
201806	CZE	Czech Republic	49.5955	17.2518	0.446168	0.190887	0.399201
201806	CZE	Czech Republic	49.3883	17.0711	0.0154746	0.0154746	0.0154746
201806	CZE	Czech Republic	49.9511	15.7956	14.0314	4.07227	9.05183
201806	CZE	Czech Republic	49.3955	13.295	27.5204	13.4613	25.8173
201806	CZE	Czech Republic	50.088	14.4208	664.292	206.537	380.309
201806	CZE	Czech Republic	49.6401	14.6381	13.3619	3.42396	12.4352
201806	CZE	Czech Republic	49.9911	14.7416	13.8962	0.0105879	10.9735
201806	CZE	Czech Republic	49.602	13.8643	6.41382	0.00488672	5.67054
201806	CZE	Czech Republic	50.503	13.6362	13.4173	10.2116	12.9682
201806	CZE	Czech Republic	50.6404	13.8245	13.6649	6.34215	12.7322
201806	CZE	Czech Republic	49.4718	17.9711	82.0048	36.13	47.8094
201806	CZE	Czech Republic	49.4741	18.0444	14.3751	13.6478	14.0443
201806	CZE	Czech Republic	49.0625	17.3508	0.0488672	0.0228047	0.0344785
201806	DEU	Germany	47.976	9.94105	28.4619	22.7387	27.269
201806	DEU	Germany	48.3167	8.91667	27.702	22.5603	26.1022
201806	DEU	Germany	48.7823	9.17702	53.826	38.0075	45.3567
201806	DEU	Germany	48.7995	9.79809	86.9315	76.9398	84.7602
201806	DEU	Germany	49.4967	8.47955	13.4238	12.826	13.1366
201806	DEU	Germany	49.0368	8.70745	17.7453	11.2981	13.4895
201806	DEU	Germany	47.8166	9.06138	3.14012	1.52954	2.65407
201806	DEU	Germany	47.9959	7.85222	0.292796	3.18e-06	0.1464
201806	DEU	Germany	49.301	9.65123	9.76529	0.410892	7.09572
201806	DEU	Germany	47.8345	9.87546	4.03972	3.18e-06	0.794955
201806	DEU	Germany	47.8267	10.0205	16.5971	0.00603841	0.809049
201806	DEU	Germany	48.3984	9.99155	0.0350215	0.0350215	0.0350215
201806	DEU	Germany	48.3233	11.6012	3222.66	390.077	948.431
201806	DEU	Germany	49.4478	11.0683	474.609	93.2832	173.946
201806	DEU	Germany	48.1374	11.5755	419.086	114.241	211.32
201806	DEU	Germany	48.6944	13.1214	214.854	212.018	213.835
201806	DEU	Germany	49.015	12.0956	107.087	24.7804	48.6472
201806	DEU	Germany	48.3647	10.9011	42.0249	2.23852	22.6808
201806	DEU	Germany	47.6833	12.8	14.4174	13.7667	14.0245
201806	DEU	Germany	48.7651	11.4237	14.0575	13.5004	13.7558
201806	DEU	Germany	48.4054	12.7626	21.7711	20.8508	21.2538
201806	DEU	Germany	49.7878	9.93611	15.7204	13.2332	14.7255
201806	DEU	Germany	47.4761	11.024	27.9097	9.12615	25.7413
201806	DEU	Germany	47.8683	12.6433	0.0749297	0.0749297	0.0749297
201806	DEU	Germany	49.4535	12.18	0.0130312	0.0130312	0.0130312
201806	DEU	Germany	48.8409	12.9607	0.501907	0.43788	0.475121
201806	DEU	Germany	48.7886	12.7231	0.0463729	0.00222066	0.0332071
201806	DEU	Germany	49.8987	10.9007	0.145838	0.000814453	0.0217422
201806	DEU	Germany	50.0352	10.5156	1.81083	1.81083	1.81083
201806	DEU	Germany	49.7522	11.5419	0.358359	0.358359	0.358359
201806	DEU	Germany	47.9167	11.1	0.0130312	0.0130312	0.0130312
201806	DEU	Germany	52.5244	13.4105	106.888	72.2295	81.0752
201806	DEU	Germany	52.3965	13.0579	7.78351	6.36e-06	4.79778
201806	DEU	Germany	51.9484	13.0886	23.2974	20.626	22.5948
201806	DEU	Germany	52.3733	13.7866	24.6356	10.6962	21.4962
201806	DEU	Germany	51.7577	14.3289	27.0089	5.69303	18.3252
201806	DEU	Germany	52.9282	12.8031	13.7084	4.56175	11.088
201806	DEU	Germany	53.0596	14.2815	4.80772	1.76655	3.63238
201806	DEU	Germany	52.6798	13.5871	0.00557391	0.00507124	0.00534644
201806	DEU	Germany	52.1559	14.611	0.00028315	3.18e-06	0.000149794
201806	DEU	Germany	52.1841	14.578	8.91e-05	1.27e-05	5.36e-05
201806	DEU	Germany	52.5499	14.4999	8.59e-05	1.91e-05	5.14e-05
201806	DEU	Germany	53.5502	8.57674	6.18646	0.0171035	0.944293
201806	DEU	Germany	53.5753	10.0153	14.005	13.0054	13.714
201806	DEU	Germany	50.1155	8.68417	4080.33	1749.54	2686.71
201806	DEU	Germany	49.8706	8.64944	593.301	511.048	569.669
201806	DEU	Germany	50.3268	9.55793	83.8797	1.22168	51.4563
201806	DEU	Germany	50.0826	8.24932	37.6437	13.9123	15.7141
201806	DEU	Germany	50.1433	8.57111	14.5152	5.05938	13.548
201806	DEU	Germany	51.1318	9.27557	45.5304	2.46291	22.1304
201806	DEU	Germany	51.1189	9.53152	10.6156	0.0260625	5.41986
201806	DEU	Germany	50.6053	8.70238	0.44632	0.44632	0.44632
201806	DEU	Germany	53.903	13.0225	51.6599	49.8776	51.1231
201806	DEU	Germany	54.0887	12.1405	4.90887	4.69777	4.81403
201806	DEU	Germany	54.0318	11.6739	13.9597	13.2196	13.6562
201806	DEU	Germany	54.146	11.9032	99.9432	1.76981	80.1561
201806	DEU	Germany	53.9551	13.5566	29.2828	0.51392	18.7987
201806	DEU	Germany	53.8904	12.5807	0.444157	0.0893353	0.260464
201806	DEU	Germany	53.4	9.96667	233.461	218.787	230.642
201806	DEU	Germany	52.9875	8.81625	14.1145	11.1637	13.6475
201806	DEU	Germany	52.3705	9.73322	13.8832	4.89079	13.0968
201806	DEU	Germany	52.2659	10.5267	3.18e-06	3.18e-06	3.18e-06
201806	DEU	Germany	53.0639	9.08374	0.658078	0.454465	0.556271
201806	DEU	Germany	52.85	9.58333	0.0670619	0.00162572	0.0279991
201806	DEU	Germany	52.611	7.08568	0.457926	0.0857721	0.259072
201806	DEU	Germany	53.53	8.11253	0.000267242	0.000267242	0.000267242
201806	DEU	Germany	50.9333	6.95	27.2565	26.3199	26.7615
201806	DEU	Germany	51.2217	6.77616	359.22	174.971	241.662
201806	DEU	Germany	51.3167	6.28333	70.4734	48.4015	53.591
201806	DEU	Germany	52.2378	8.91901	83.4163	71.9675	82.1519
201806	DEU	Germany	51.5149	7.466	50.7714	9.23268	24.816
201806	DEU	Germany	52.0333	8.53333	55.2109	41.4857	53.9242
201806	DEU	Germany	51.8289	8.14724	20.8671	18.4506	20.4476
201806	DEU	Germany	51.8041	9.35152	31.3638	30.5363	30.9382
201806	DEU	Germany	50.8748	8.02431	22.0542	12.7628	21.1538
201806	DEU	Germany	50.7344	7.09548	11.9464	11.3046	11.6831
201806	DEU	Germany	51.5549	7.91403	4.9759	2.40345	4.52345
201806	DEU	Germany	51.8388	6.61531	13.8424	0.141715	9.50499
201806	DEU	Germany	50.7766	6.08342	0.0211758	3.18e-06	0.00407863
201806	DEU	Germany	51.9624	7.62571	5.0407	4.59759	4.71801
201806	DEU	Germany	51.8833	8.51667	1.02234	0.16452	0.596969
201806	DEU	Germany	51.7883	6.13865	0.409317	0.161147	0.305452
201806	DEU	Germany	51.0333	7.61667	0.288622	0.0220252	0.124349
201806	DEU	Germany	50.4833	7.6	6.51866	5.13599	5.39136
201806	DEU	Germany	50.1333	7.11667	13.9728	13.2414	13.7073
201806	DEU	Germany	50.5432	7.1113	14.0689	7.27225	13.3885
201806	DEU	Germany	49.5065	8.21186	10.1452	3.18e-06	4.55044
201806	DEU	Germany	49.9842	8.2791	0.03624	0.000384956	0.01546
201806	DEU	Germany	49.8414	7.86713	0.000171799	0.000171799	0.000171799
201806	DEU	Germany	49.9679	6.52734	4.77e-05	4.77e-05	4.77e-05
201806	DEU	Germany	49.2354	6.98165	31.3514	13.0809	25.6655
201806	DEU	Germany	50.4779	12.3713	279.263	268.686	277.098
201806	DEU	Germany	50.6431	13.4739	0.0579598	0.0543775	0.0564266
201806	DEU	Germany	51.1804	14.4349	59.9793	58.7317	59.3073
201806	DEU	Germany	50.7272	12.4884	89.9001	50.4912	76.0179
201806	DEU	Germany	51.3396	12.3713	28.2761	0.710203	21.0219
201806	DEU	Germany	51.0509	13.7383	2.45955	1.89276	2.17615
201806	DEU	Germany	51.7884	11.1501	41.5909	20.8706	40.2894
201806	DEU	Germany	52.1277	11.6292	14.0835	7.13705	13.3363
201806	DEU	Germany	51.8386	12.2456	14.0737	13.3611	13.7716
201806	DEU	Germany	51.5	12	13.8465	7.45876	12.8499
201806	DEU	Germany	51.9662	12.0852	10.8607	0.0586406	6.92425
201806	DEU	Germany	51.6501	11.1165	13.8685	4.91767	12.6993
201806	DEU	Germany	51.8956	11.0562	0.000976707	5.73e-05	0.00029613
201806	DEU	Germany	54.3213	10.1349	151.239	85.0113	106.159
201806	DEU	Germany	53.517	10.2488	69.6243	34.6876	67.1465
201806	DEU	Germany	54.3066	9.66313	32.0015	15.2954	30.8027
201806	DEU	Germany	53.6859	9.98041	0.0635273	0.0187324	0.0355644
201806	DEU	Germany	50.4636	11.5378	14.2318	13.46	13.8904
201806	DEU	Germany	50.8929	12.4733	18.7414	16.9086	18.2834
201806	DEU	Germany	50.9787	11.0328	28.5906	0.613029	23.8814
201806	DEU	Germany	50.8803	12.0819	36.7734	26.3024	33.5686
201806	DEU	Germany	50.7237	10.0037	0.258131	0.246143	0.250308
201806	DEU	Germany	51.5018	10.7957	0.0211758	0.00162891	0.0130312
201806	DEU	Germany	51.2118	10.4903	0.0374648	0.0195469	0.027895
201806	DEU	Germany	50.4833	10.4333	0.0054053	0.000878082	0.00430758
201806	DNK	Denmark	55.6759	12.5655	23.839	14.1536	19.7859
201806	DNK	Denmark	55.7704	12.5038	0.451258	0.365613	0.436106
201806	DNK	Denmark	54.7691	11.8743	0.026877	0.0154746	0.0211758
201806	DNK	Denmark	55.3565	10.5845	13.7268	13.3261	13.5316
201806	DOM	Dominican Republic	18.5001	-69.9886	434.43	159.446	366.418
201806	DOM	Dominican Republic	19.7934	-70.6884	54.75	2.43359	36.9496
201806	DOM	Dominican Republic	18.4167	-70.1	36.3637	13.1691	28.4578
201806	DOM	Dominican Republic	19.45	-70.7	14.0558	0.0480527	12.1741
201806	DZA	Algeria	36.7525	3.04197	9.48349	1.16467	6.48006
201806	DZA	Algeria	36.9	7.76667	0.0285059	0.00651562	0.0152031
201806	DZA	Algeria	36.7559	5.08433	38.5749	24.1836	35.6857
201806	DZA	Algeria	35.7058	4.54194	0.85599	0	0.197016
201806	DZA	Algeria	36.2864	7.95111	9.75878	5.14897	6.86774
201806	DZA	Algeria	36.6665	3.09606	24.7442	3.78884	22.6463
201806	DZA	Algeria	36.7677	2.95924	13.7871	3.55264	9.62553
201806	ECU	Ecuador	-2.16667	-79.9	0.437641	0.13945	0.370675
201806	EST	Estonia	59.437	24.7535	1570.26	1274.52	1370.93
201806	EST	Estonia	59.3567	24.0531	0.0594551	0.00162891	0.0243172
201806	EST	Estonia	59.3592	27.4211	126.462	88.6182	107.031
201806	EST	Estonia	59.1264	26.25	27.6955	12.5988	26.2684
201806	EST	Estonia	59.2606	25.9586	14.2627	3.90937	13.2164
201806	EST	Estonia	58.6814	23.8453	275.169	19.8661	38.9027
201806	EST	Estonia	58.9431	23.5414	41.3074	35.7253	39.8909
201806	EST	Estonia	58.0981	27.4636	314.775	273.024	285.459
201806	EST	Estonia	58.2481	22.5039	14.0477	0.0390937	11.504
201806	EST	Estonia	58.3806	26.7251	536.687	67.466	91.4976
201806	EST	Estonia	58.5361	25.4706	13.7276	0.251666	11.1071
201806	EGY	Egypt, Arab Rep.	31.0364	31.3807	24.5704	13.6433	21.8028
201806	EGY	Egypt, Arab Rep.	31.2	29.9	72.1312	48.486	62.083
201806	EGY	Egypt, Arab Rep.	30.0081	31.2109	520.249	349.843	477.257
201806	EGY	Egypt, Arab Rep.	28.5036	30.8004	84.4539	60.7175	78.6697
201806	EGY	Egypt, Arab Rep.	30.0626	31.2497	379.895	263.808	346.526
201806	EGY	Egypt, Arab Rep.	30.2104	31.3681	48.4461	31.6729	45.6054
201806	EGY	Egypt, Arab Rep.	30.5877	31.502	12.2347	8.61203	11.6144
201806	EGY	Egypt, Arab Rep.	31.4	31.8	4.8293	0.516363	4.44623
201806	EGY	Egypt, Arab Rep.	27.8518	34.305	72.3234	46.4075	67.2929
201806	EGY	Egypt, Arab Rep.	26.0549	32.1633	12.3471	5.9618	11.6857
201806	ESP	Spain	37.3824	-5.97613	285.979	252.577	265.742
201806	ESP	Spain	37.1882	-3.60667	166.941	122.084	151.538
201806	ESP	Spain	36.8381	-2.45974	109.708	105.087	108.618
201806	ESP	Spain	37.3396	-3.78651	658.753	571.432	640.953
201806	ESP	Spain	36.7202	-4.42034	28.0465	13.2433	18.4822
201806	ESP	Spain	36.5336	-6.29944	40.909	4.90341	24.768
201806	ESP	Spain	37.7002	-5.28121	9.73109	1.60203	7.80768
201806	ESP	Spain	37.4088	-4.48522	21.3626	16.2834	19.993
201806	ESP	Spain	36.7339	-3.69072	14.0224	3.29039	12.8044
201806	ESP	Spain	37.3861	-6.8268	0.933363	0.000814453	0.755006
201806	ESP	Spain	36.7763	-2.81456	0.00244336	0.00244336	0.00244336
201806	ESP	Spain	41.6561	-0.87734	168.714	131.293	145.395
201806	ESP	Spain	41.1217	-0.51142	13.9337	4.1586	8.86262
201806	ESP	Spain	43.3603	-5.84476	27.8901	0.16513	24.2289
201806	ESP	Spain	28.1227	-16.726	40.339	7.99793	29.7222
201806	ESP	Spain	28.4682	-16.2546	13.9385	5.92433	11.9537
201806	ESP	Spain	27.7567	-15.5787	13.4637	0.0477473	1.65456
201806	ESP	Spain	43.1334	-4.57566	13.5769	7.99304	12.3271
201806	ESP	Spain	43.3851	-4.39934	0.0107661	0.00104034	0.00480218
201806	ESP	Spain	41.6552	-4.72372	7.81223	3.20406	7.47676
201806	ESP	Spain	41.2159	-2.2747	0.462329	0.434002	0.452029
201806	ESP	Spain	40.6333	-3.16667	13.083	2.64046	8.3867
201806	ESP	Spain	39.6849	-3.77394	13.8783	2.08663	12.9217
201806	ESP	Spain	40.0529	-3.9909	36.731	5.9903	21.7781
201806	ESP	Spain	40.9245	-2.92468	1.13413	0.730972	0.932549
201806	ESP	Spain	41.3888	2.15899	1181.22	387.244	627.782
201806	ESP	Spain	41.6466	2.74135	27.7657	18.686	26.7601
201806	ESP	Spain	41.7833	3.03333	34.6008	6.71435	15.7875
201806	ESP	Spain	42.262	3.17689	14.2985	13.1021	13.921
201806	ESP	Spain	42.4316	1.92819	25.5909	10.4918	14.5666
201806	ESP	Spain	41.478	1.61222	13.717	8.1372	12.4633
201806	ESP	Spain	38.4167	-6.41667	55.4838	49.3184	54.5649
201806	ESP	Spain	42.431	-8.64435	136.683	59.9551	116.076
201806	ESP	Spain	43.3713	-8.396	14.1975	0.333315	10.1916
201806	ESP	Spain	42.3333	-7.85	13.9125	10.8887	13.5418
201806	ESP	Spain	42.2328	-8.72264	0.0814453	0.00733008	0.0206667
201806	ESP	Spain	39.5694	2.65024	25.7074	7.70798	17.1001
201806	ESP	Spain	40.0011	3.84144	13.9907	11.6182	13.5658
201806	ESP	Spain	39.4696	3.14831	13.8359	1.95469	12.7241
201806	ESP	Spain	39.8532	3.12138	13.6616	3.57708	12.0439
201806	ESP	Spain	40.4165	-3.70256	795.927	385.424	632.804
201806	ESP	Spain	37.987	-1.13004	248.296	111.933	186.473
201806	ESP	Spain	38.0467	-1.67227	3.18e-06	3.18e-06	3.18e-06
201806	ESP	Spain	43.2627	-2.92528	287.79	218.908	277.246
201806	ESP	Spain	43.3128	-1.97499	27.7533	26.8281	27.2644
201806	ESP	Spain	42.5257	-2.40828	14.077	2.60299	12.8026
201806	ESP	Spain	42.85	-2.66667	38.9227	3.48423	14.1719
201806	ESP	Spain	43.286	-2.87	0.716566	0.631761	0.699755
201806	ESP	Spain	39.4697	-0.37739	228.74	187.102	218.18
201806	ESP	Spain	38.3452	-0.48149	118.893	98.8697	107.855
201806	ESP	Spain	38.2622	-0.70107	41.4369	37.4868	40.7054
201806	ESP	Spain	39.8536	-0.15642	40.7599	22.5622	36.0958
201806	ESP	Spain	37.8659	-0.79256	0.0293203	0.0293203	0.0293203
201806	ESP	Spain	38.9667	-0.18333	8.06797	7.63794	7.88171
201806	ESP	Spain	38.5989	-0.05139	0.0130312	0.00529395	0.0101807
201806	ETH	Ethiopia	9.02497	38.7469	3909.23	11.5208	1861.69
201806	ETH	Ethiopia	8.75	38.9833	2589.24	385.906	1371.16
201806	FIN	Finland	60.7193	24.8588	0.0244336	0.00197569	0.0132046
201806	FIN	Finland	62.2415	25.7209	0.026877	0.00244336	0.0146602
201806	FIN	Finland	61.7333	26.1167	0.0822598	0.0822598	0.0822598
201806	FIN	Finland	61.4991	23.7871	6.62069	6.36e-06	2.2411
201806	FIN	Finland	64.0833	25.3	13.8424	9.08359	13.2291
201806	FIN	Finland	60.1695	24.9354	31246	317.181	8205.14
201806	FIN	Finland	59.9736	23.4339	13.4727	2.81719	7.34128
201806	FIN	Finland	60.4515	22.2687	27.9243	12.1238	22.6864
201806	FRA	France	45.4139	3.72528	70.4339	63.5371	64.3343
201806	FRA	France	44.9793	2.62485	14.4679	7.34148	13.3265
201806	FRA	France	45.3639	5.59209	14.1389	0.915445	11.9815
201806	FRA	France	45.5667	5.93333	7.87169	7.87169	7.87169
201806	FRA	France	46.0518	3.92568	0.121354	0.00162891	0.0622039
201806	FRA	France	45.8976	4.43272	0.0390937	0.025248	0.0321709
201806	FRA	France	46.3065	4.48178	0.00386865	0.00386865	0.00386865
201806	FRA	France	48.6314	-2.06144	11.281	4.68473	8.15777
201806	FRA	France	47.9194	-2.27905	0.328225	0.328225	0.328225
201806	FRA	France	48.0451	-1.60057	0.141002	0.141002	0.141002
201806	FRA	France	47.8643	-2.31924	0.000661743	0.000661743	0.000661743
201806	FRA	France	48.6064	-2.882	0.000486763	0.000159073	0.000269682
201806	FRA	France	47.5833	1.33333	69.6406	40.923	64.391
201806	FRA	France	47.9029	1.90389	21.9552	1.6232	11.7667
201806	FRA	France	48.7333	1.36667	0.222346	0.0211758	0.121761
201806	FRA	France	48.0483	1.695	0.0382793	0.0382793	0.0382793
201806	FRA	France	48.5834	7.74296	256.327	198.966	229.877
201806	FRA	France	48.7082	6.1696	485.411	219.804	456.991
201806	FRA	France	49.2707	6.12249	28.1964	0.755812	19.4657
201806	FRA	France	48.6833	6.2	43.3436	22.9342	37.337
201806	FRA	France	50.6942	3.17456	1188.14	27.6425	135.915
201806	FRA	France	50.5333	2.63333	24.5769	13.6177	21.5568
201806	FRA	France	49.3153	2.31954	0.205242	0.0122168	0.0648305
201806	FRA	France	50.1	1.83333	0.0553828	0.000814453	0.0315601
201806	FRA	France	48.8534	2.3488	795.846	610.479	697.988
201806	FRA	France	48.8967	2.25666	95.9409	94.6753	95.3282
201806	FRA	France	48.8834	2.23894	27.7297	11.3152	26.7347
201806	FRA	France	48.8138	2.235	45.9531	0.025248	41.6486
201806	FRA	France	48.8939	2.28864	14.0021	13.4466	13.721
201806	FRA	France	48.8472	3.23232	13.906	13.2593	13.5937
201806	FRA	France	48.7999	2.33256	10.6449	0.017918	5.30725
201806	FRA	France	48.9167	2.38333	27.5806	0.803865	21.6918
201806	FRA	France	48.9472	3.08333	0.167981	0.139271	0.153626
201806	FRA	France	43.4833	-1.48333	9.48838	5.81927	9.13477
201806	FRA	France	43.6328	1.39399	18842	11836.8	18391.7
201806	FRA	France	43.6109	3.87723	13.9548	13.5346	13.7614
201806	FRA	France	42.6976	2.89541	0.0162891	0.0138457	0.0146602
201806	FRA	France	44.1	3.08333	27.9504	26.8037	27.2724
201806	FRA	France	43.0451	1.62805	13.8522	7.34962	13.0441
201806	FRA	France	44.4491	1.43663	3.4034	1.40697	3.12926
201806	FRA	France	44.1333	4.08333	0.0847031	0.0138457	0.0421887
201806	FRA	France	47.5221	-0.88664	13.7447	4.15371	8.54768
201806	FRA	France	47.7869	-0.77523	14.3132	4.846	13.6962
201806	FRA	France	48.0647	0.11908	14.3588	5.88534	13.7208
201806	FRA	France	43.297	5.38107	93.9659	40.677	55.284
201806	FRA	France	43.9483	4.80892	12.6126	0.0339525	10.7549
201806	FRA	France	43.748	5.31518	0.0191396	0.00162891	0.00800879
201806	GBR	United Kingdom	51.5085	-0.12574	26347.4	7221.11	15921.3
201806	GBR	United Kingdom	50.7951	-1.12902	0.12792	0.12792	0.12792
201806	GBR	United Kingdom	51.2468	0.60682	67.2289	13.9693	46.7598
201806	GBR	United Kingdom	51.4951	-0.10057	28.4896	3.13285	24.9744
201806	GBR	United Kingdom	52.1845	-0.68759	22.6406	4.68799	9.74014
201806	GBR	United Kingdom	53.4809	-2.23743	65.0527	46.8919	57.5573
201806	GBR	United Kingdom	51.7333	-2.36667	36.9517	26.9991	31.1105
201806	GBR	United Kingdom	52.1291	-0.21561	268.877	141.69	220.724
201806	GBR	United Kingdom	51.4562	-0.97113	12.699	0.457315	10.5589
201806	GBR	United Kingdom	51.0333	-4.18333	166.539	89.526	127.74
201806	GBR	United Kingdom	53.2391	-0.80093	97.1732	68.5248	91.9123
201806	GBR	United Kingdom	53.383	-1.4659	82.9985	40.1354	64.349
201806	GBR	United Kingdom	53.792	-1.754	80.6312	6.73979	71.5496
201806	GBR	United Kingdom	51.1748	-0.01287	683.362	197.337	455.376
201806	GBR	United Kingdom	51.9947	-1.25218	13.9483	9.40612	13.439
201806	GBR	United Kingdom	52.0262	0.03862	83.1345	81.9169	82.5198
201806	GBR	United Kingdom	51.5531	-0.3023	42.8402	27.8437	40.9671
201806	GBR	United Kingdom	52.4814	-1.89983	94.7935	6.36634	27.8596
201806	GBR	United Kingdom	52.867	-2.19215	178.386	43.3778	151.152
201806	GBR	United Kingdom	51.4552	-2.59665	2.97744	0.147849	1.42452
201806	GBR	United Kingdom	53.4106	-2.97794	13.8522	3.61373	11.9344
201806	GBR	United Kingdom	53.5833	-2.43333	33.2802	32.3028	32.6711
201806	GBR	United Kingdom	52.4817	-2.12139	18.8578	8.96713	14.591
201806	GBR	United Kingdom	53.8849	-1.61641	110.316	47.2024	105.922
201806	GBR	United Kingdom	51.85	-2.26667	36.0363	26.4078	35.2146
201806	GBR	United Kingdom	53.3221	-0.94315	13.9141	1.33489	13.0064
201806	GBR	United Kingdom	50.8309	-0.1672	14.0186	3.53488	12.2991
201806	GBR	United Kingdom	52.9536	-1.15047	58.9045	3.63016	39.2315
201806	GBR	United Kingdom	51.319	-0.55893	11.8226	3.47975	9.82994
201806	GBR	United Kingdom	53.65	-1.81667	14.2024	13.0117	13.9036
201806	GBR	United Kingdom	52.9228	-1.47663	13.9206	10.3305	13.47
201806	GBR	United Kingdom	53.75	-3.01667	25.3181	11.8474	20.6964
201806	GBR	United Kingdom	53.6177	-2.1552	17.1768	0.285059	7.039
201806	GBR	United Kingdom	51.9022	-0.20256	13.4108	12.8162	13.0788
201806	GBR	United Kingdom	53.1521	-0.21453	10.7158	2.74471	9.5559
201806	GBR	United Kingdom	50.8284	-0.13947	0.0106929	0.00612431	0.00863527
201806	GBR	United Kingdom	51.5287	-0.35508	7.76744	5.89908	7.50238
201806	GBR	United Kingdom	50.7205	-1.8795	14.2366	5.39005	12.0608
201806	GBR	United Kingdom	53.8486	-1.83857	13.8408	0.0798164	9.78918
201806	GBR	United Kingdom	51.75	-0.33333	2.02147	0.619799	1.21412
201806	GBR	United Kingdom	51.4061	-0.4137	4.34063	4.14271	4.26702
201806	GBR	United Kingdom	52.9115	-0.64184	2.94303	2.78339	2.89427
201806	GBR	United Kingdom	53.7333	-2.66667	1.27e-05	1.27e-05	1.27e-05
201806	GBR	United Kingdom	52.2106	0.06094	0.685286	0.0315282	0.168547
201806	GBR	United Kingdom	51.2354	-0.57427	13.59	9.04369	10.5101
201806	GBR	United Kingdom	50.883	-2.79588	2.75102	1.2677	2.64524
201806	GBR	United Kingdom	54.5762	-1.23483	13.3073	1.07182	11.1029
201806	GBR	United Kingdom	54.7	-3.26667	1.50576	0.0016989	0.362969
201806	GBR	United Kingdom	52.5271	0.38783	4.13294	1.20703	2.66256
201806	GBR	United Kingdom	51.0833	1.18333	0.248408	0.248408	0.248408
201806	GBR	United Kingdom	54.9621	-1.60168	0.933669	0.000814453	0.113084
201806	GBR	United Kingdom	51.7604	-0.56528	0.043166	0.00162891	0.0223975
201806	GBR	United Kingdom	51.3833	-0.1	0.122982	0.000814453	0.0263883
201806	GBR	United Kingdom	53.7212	-0.5052	0.00381775	0.00329917	0.00355093
201806	GBR	United Kingdom	54.4	-7.58333	0.196283	0.196283	0.196283
201806	GBR	United Kingdom	54.5833	-5.93333	0.077373	0.0301348	0.0491387
201806	GBR	United Kingdom	54.4	-5.88333	1.91e-05	1.91e-05	1.91e-05
201806	GBR	United Kingdom	55.8652	-4.25763	63.38	4.64238	42.2385
201806	GBR	United Kingdom	55.4627	-4.63393	42.1838	13.3375	34.9359
201806	GBR	United Kingdom	55.9521	-3.19648	14.2985	0.0195469	10.4173
201806	GBR	United Kingdom	55.9244	-4.41545	27.5823	11.8975	26.322
201806	GBR	United Kingdom	56.3387	-2.79902	13.8066	10.5968	13.3353
201806	GBR	United Kingdom	56.6431	-2.89026	0.017918	0.0154746	0.0166963
201806	GBR	United Kingdom	55.8862	-2.15744	0.0211758	0.00162891	0.0124883
201806	GBR	United Kingdom	51.5877	-2.99835	3.18e-06	3.18e-06	3.18e-06
201806	GBR	United Kingdom	51.5058	-3.57722	33.8502	17.7392	24.583
201806	GBR	United Kingdom	51.676	-4.13667	14.2937	5.07486	10.6957
201806	GBR	United Kingdom	51.7151	-5.05554	14.323	7.48157	13.5276
201806	GBR	United Kingdom	53.2654	-3.16551	36.1259	0.0219902	10.6668
201806	GBR	United Kingdom	52.0239	-4.80068	13.9646	10.3191	13.5396
201806	GBR	United Kingdom	51.6409	-2.67683	13.8767	0.0171035	5.14927
201806	GEO	Georgia	43.3039	40.2561	4701.82	3455.9	4599.81
201806	GEO	Georgia	43.007	40.9893	5292.38	785.35	4490.02
201806	GEO	Georgia	43.162	40.341	116.54	4.33696	24.5401
201806	GEO	Georgia	42.6265	41.7381	119.096	90.4304	113.256
201806	GEO	Georgia	41.6416	41.6359	27.6605	5.85103	16.6527
201806	GEO	Georgia	41.6928	44.8015	1086.82	202.258	571.331
201806	GEO	Georgia	42.2496	42.6997	41.283	23.6617	38.5882
201806	GEO	Georgia	42.1537	42.3352	81.5789	42.6664	64.2717
201806	GEO	Georgia	41.8932	45.5713	55.0359	30.3892	51.4144
201806	GEO	Georgia	41.9198	45.4731	41.3139	23.2567	39.201
201806	GEO	Georgia	41.7361	44.9647	1352.63	986.259	1271.53
201806	GEO	Georgia	41.4479	44.5384	263.654	226.863	250.231
201806	GEO	Georgia	41.5495	44.9932	27.6621	18.6526	25.9246
201806	GEO	Georgia	41.6947	44.6986	25.2456	11.1409	19.0127
201806	GEO	Georgia	41.8246	44.7536	4523.32	466.049	3298.72
201806	GEO	Georgia	42.5211	43.1622	13.8995	4.42737	11.4031
201806	GEO	Georgia	42.1462	41.672	167.976	121.856	155.229
201806	GEO	Georgia	42.5088	41.8709	50.3397	20.6716	32.5185
201806	GEO	Georgia	42.2704	42.0675	0.0399082	0.0203613	0.0291167
201806	GEO	Georgia	43.0458	42.7278	13.546	11.2939	13.0288
201806	GEO	Georgia	41.2646	43.5916	28.2534	9.22857	25.3124
201806	GEO	Georgia	41.6941	44.8337	6978.75	4519.7	6316.71
201806	GHA	Ghana	5.55602	-0.1969	54.1435	0.0171035	23.5642
201806	GRC	Greece	40.8956	26.17	69.3657	20.4249	54.2305
201806	GRC	Greece	41.1544	24.1394	14.0379	2.73005	11.629
201806	GRC	Greece	41.1228	25.3964	36.3148	0.369762	33.5111
201806	GRC	Greece	41.1667	24.2167	0.324967	0.0219902	0.0854154
201806	GRC	Greece	37.9795	23.7162	518.758	401.548	481.306
201806	GRC	Greece	38.3702	21.4295	64.5747	42.888	62.4071
201806	GRC	Greece	38.2444	21.7344	13.9793	10.0921	13.5477
201806	GRC	Greece	38.3692	21.4292	0.00977344	0.00977344	0.00977344
201806	GRC	Greece	37.7914	20.8953	4.44528	0.791241	3.65042
201806	GRC	Greece	40.6403	22.9439	27.1881	12.6998	25.7921
201806	GRC	Greece	40.2719	22.5025	0.0480527	0.0480527	0.0480527
201806	GRC	Greece	40.4164	22.6028	10.8013	1.61262	9.96773
201806	GRC	Greece	37.9	22.9333	42.2717	27.7203	40.3296
201806	GRC	Greece	37.3	22.5	33.8585	20.7333	24.6774
201806	GRC	Greece	38.9	22.4333	28.1263	3.8035	18.8786
201806	GRC	Greece	39.3667	22.9458	0.0244336	0.0244336	0.0244336
201806	GRC	Greece	38.3678	26.1358	82.5676	13.0044	73.9148
201806	GRC	Greece	37.7572	26.9769	0.0138457	0.0114023	0.0122168
201806	GTM	Guatemala	14.6407	-90.5133	282.178	123.222	238.875
201806	HKG	Hong Kong SAR, China	22.2855	114.158	60801.9	14255.4	21152.6
201806	HRV	Croatia	45.8144	15.978	87.7793	23.1492	55.1552
201806	HRV	Croatia	45.1492	13.6053	10.8053	8.45565	10.3265
201806	HRV	Croatia	45.2258	13.5939	0.22652	0.0428606	0.106337
201806	HRV	Croatia	45.095	14.1197	0.0154746	0.0154746	0.0154746
201806	HRV	Croatia	45.2553	18.4042	27.3151	0.000814453	17.2634
201806	HRV	Croatia	45.3431	14.4092	268.618	140.202	249.145
201806	HRV	Croatia	45.4008	14.7997	0.00814453	0.00814453	0.00814453
201806	HRV	Croatia	45.4661	16.3783	0.0317637	0.0187324	0.025248
201806	HRV	Croatia	46.3044	16.3378	13.9157	10.7231	13.5211
201806	HRV	Croatia	46.2231	16.12	13.7838	4.34928	12.943
201806	HRV	Croatia	45.8031	15.7181	58.5331	0.00977344	22.5405
201806	HRV	Croatia	45.665	16.5233	0.0285059	0.0146602	0.021583
201806	HUN	Hungary	46.644	18.9963	13.9027	7.72427	12.6903
201806	HUN	Hungary	48.1	20.7833	1.12639	0.295646	0.711018
201806	HUN	Hungary	47.498	19.0399	485.707	403.34	439.82
201806	HUN	Hungary	47.1105	18.565	44.6508	15.0666	39.7884
201806	HUN	Hungary	47.6833	17.6351	13.8367	12.5605	13.5388
201806	HUN	Hungary	47.7862	17.136	0.0749297	0.00895898	0.0335262
201806	HUN	Hungary	47.5333	21.6333	138.454	0.0630692	125.946
201806	HUN	Hungary	47.3167	21.1167	13.6559	7.14764	10.4018
201806	HUN	Hungary	47.7928	18.7415	0.0219902	0.000814453	0.0105879
201806	HUN	Hungary	47.5849	18.3932	0.000308601	6.36e-06	0.000198311
201806	HUN	Hungary	47.4293	18.9136	97.0393	49.0146	68.6091
201806	HUN	Hungary	47.4618	18.9585	69.5445	41.1144	57.2974
201806	HUN	Hungary	47.9554	21.7167	8.72116	7.94499	8.33308
201806	HUN	Hungary	48.1333	21.4667	90.3123	73.4099	83.6161
201806	HUN	Hungary	48.1048	22.5374	14.3018	3.1161	9.80766
201806	HUN	Hungary	48.4091	22.1761	0.621428	0.000814453	0.0779703
201806	HUN	Hungary	47.0933	17.9115	82.3298	80.0835	81.6213
201806	IDN	Indonesia	4.1363	96.1285	0.0447949	0.00733008	0.0312207
201806	IDN	Indonesia	-6.17831	106.632	13.9367	1.72102	10.7816
201806	IDN	Indonesia	-6.473	105.878	0.0187324	0.000814453	0.00895898
201806	IDN	Indonesia	-6.21462	106.845	311.651	192.306	258.205
201806	IDN	Indonesia	-1.6	103.617	13.8099	5.20743	11.7993
201806	IDN	Indonesia	-6.2349	106.99	118.604	69.5299	93.0471
201806	IDN	Indonesia	-7.1277	108.528	13.414	0.594551	9.61635
201806	IDN	Indonesia	-6.97083	107.567	12.3015	0.000814453	10.8652
201806	IDN	Indonesia	-6.32639	108.32	13.7154	0.0260625	10.4149
201806	IDN	Indonesia	-6.17028	106.53	17.7823	1.72684	10.7378
201806	IDN	Indonesia	-6.93889	107.753	14.0281	6.39101	13.2575
201806	IDN	Indonesia	-6.64528	108.41	55.4375	7.11832	50.5835
201806	IDN	Indonesia	-7.3274	108.221	40.7585	2.8962	34.6719
201806	IDN	Indonesia	-7.1344	106.698	0.570117	0.570117	0.570117
201806	IDN	Indonesia	-7.3993	108.261	0.00162891	0.00162891	0.00162891
201806	IDN	Indonesia	-7.70556	109.031	82.1182	72.1377	80.8172
201806	IDN	Indonesia	-6.8048	110.84	13.7785	0.964312	9.86546
201806	IDN	Indonesia	-6.8694	109.14	27.645	8.74071	23.9854
201806	IDN	Indonesia	-7.55611	110.832	10.8404	0.000203613	9.61875
201806	IDN	Indonesia	-7.05	109.55	0	0	0
201806	IDN	Indonesia	-7.24917	112.751	274.887	40.0151	128.333
201806	IDN	Indonesia	-7.81667	112.017	17.6333	12.7898	16.4301
201806	IDN	Indonesia	-0.03333	109.333	99.7029	52.013	82.1805
201806	IDN	Indonesia	1.08333	104.033	27.838	6.58241	21.8803
201806	IDN	Indonesia	1.68333	101.45	14.1894	7.79757	11.8043
201806	IDN	Indonesia	-0.94924	100.354	14.4842	7.91893	13.4964
201806	IDN	Indonesia	3.58333	98.6667	187.97	9.13702	140.274
201806	IDN	Indonesia	2.1	99.8333	13.6307	11.1492	13.1351
201806	IDN	Indonesia	-7.78278	110.361	27.3966	5.51385	23.6512
201806	IRL	Ireland	51.898	-8.47061	1.51501	1.51501	1.51501
201806	IRL	Ireland	53.344	-6.26719	36.2108	0.017918	11.4553
201806	IRL	Ireland	53.2719	-9.04889	5.80018	0.0276914	1.00617
201806	IRL	Ireland	54	-6.41667	56.1272	37.418	53.3385
201806	ISR	Israel	31.2518	34.7913	0.636088	0.0114023	0.15654
201806	ISR	Israel	32.0917	34.885	69.4049	0.0234473	37.7137
201806	ISR	Israel	32.8156	34.9892	23.3096	6.62313	15.5643
201806	ISR	Israel	32.0809	34.7806	27.2638	7.81223	20.3
201806	ISR	Israel	32.0806	34.8142	9.72946	8.50289	9.22957
201806	IMN	Isle of Man	54.15	-4.48333	13.3196	12.782	13.1043
201806	IND	India	14.4333	79.9667	16.9716	14.8076	15.8896
201806	IND	India	25.6	85.1167	4.49904	0.00244336	1.66955
201806	IND	India	20.2667	73.0167	172.749	5.94424	64.6201
201806	IND	India	28.6667	77.2167	208.496	78.2028	130.905
201806	IND	India	28.6358	77.2244	34.1601	7.46647	26.7449
201806	IND	India	23.6	72.95	200.669	0.000814453	92.3653
201806	IND	India	23.0333	72.6167	640.659	40.5768	391.602
201806	IND	India	21.1667	72.8333	156.643	90.2011	115.187
201806	IND	India	22.3	73.2	26.5886	12.6945	14.8365
201806	IND	India	23.4667	73.3	14.0116	3.85348	12.5972
201806	IND	India	32.1	76.2667	17.0359	4.28321	11.1871
201806	IND	India	12.9762	77.6033	0.954539	0.954539	0.954539
201806	IND	India	12.3072	76.6497	23.2233	0.000814453	3.78293
201806	IND	India	8.48333	76.9167	12.1956	1.54257	7.14246
201806	IND	India	10.3333	76.2333	115.498	20.5535	54.8305
201806	IND	India	9.98	76.28	0.0219902	0.0219902	0.0219902
201806	IND	India	24.1997	82.6753	12.8798	10.7109	12.4633
201806	IND	India	19.0144	72.8479	106.9	36.2241	68.4755
201806	IND	India	18.8167	82.7167	0.714772	0.000814453	0.188032
201806	IND	India	11.93	79.83	8.92171	1.30964	8.08076
201806	IND	India	30.6456	76.3825	27.5155	20.0836	25.4053
201806	IND	India	31.3256	75.5792	27.8409	1.55581	22.0996
201806	IND	India	30.68	76.7221	31.6179	20.8258	26.422
201806	IND	India	31.8425	74.7589	25.453	4.4347	12.0234
201806	IND	India	31.2178	75.7694	31.5637	19.3026	28.042
201806	IND	India	30.5888	76.8456	13.7919	2.69503	11.9392
201806	IND	India	30.2	74.95	0.3494	0.3494	0.3494
201806	IND	India	31.6331	74.8656	13.529	0.985183	8.46667
201806	IND	India	26.9167	75.8167	108.436	31.8305	95.4591
201806	IND	India	13.0878	80.2785	222.214	32.3404	160.477
201806	IND	India	10.8167	78.6833	27.4731	5.65091	24.6384
201806	IND	India	17.3753	78.4744	55.6646	4.77595	38.1477
201806	IND	India	24.5862	78.7288	14.3084	7.96372	12.845
201806	IND	India	28.5167	80.15	13.296	0.202799	8.53138
201806	IND	India	26.85	80.9167	14.1438	10.5855	13.4545
201806	IND	India	28.58	77.33	27.9708	12.497	21.1235
201806	IND	India	29.35	79.5667	13.1542	0.227232	8.10789
201806	IND	India	22.5697	88.3697	41.9385	12.1474	28.459
201806	IRQ	Iraq	36.1926	44.0106	83.6437	12.7649	44.053
201806	IRQ	Iraq	37.1482	42.7001	14.2627	7.56138	13.2852
201806	IRQ	Iraq	35.4681	44.3922	279.386	79.7834	163.719
201806	IRN	Iran, Islamic Rep.	35.8355	51.0103	894.885	353.482	520.59
201806	IRN	Iran, Islamic Rep.	35.9521	50.6075	0.629572	0.629572	0.629572
201806	IRN	Iran, Islamic Rep.	38.2498	48.2933	31.9624	16.6132	28.4307
201806	IRN	Iran, Islamic Rep.	37.5527	45.076	133.245	51.8033	80.1064
201806	IRN	Iran, Islamic Rep.	36.521	46.2089	34.4611	7.96128	13.595
201806	IRN	Iran, Islamic Rep.	38.08	46.2919	152.569	71.4707	107.255
201806	IRN	Iran, Islamic Rep.	37.3404	46.0561	56.2583	10.8163	25.3875
201806	IRN	Iran, Islamic Rep.	28.9684	50.8385	90.7575	7.23234	29.7257
201806	IRN	Iran, Islamic Rep.	32.3256	50.8644	54.258	5.00563	19.3181
201806	IRN	Iran, Islamic Rep.	32.6572	51.6776	2063.62	690.413	1629.24
201806	IRN	Iran, Islamic Rep.	33.9831	51.4364	31.7572	6.81677	19.2568
201806	IRN	Iran, Islamic Rep.	32.6344	51.3668	230.142	160.568	214.29
201806	IRN	Iran, Islamic Rep.	32.0339	51.8794	26.0755	11.9032	24.5163
201806	IRN	Iran, Islamic Rep.	33.2205	50.315	39.3059	0.677625	19.4612
201806	IRN	Iran, Islamic Rep.	33.4537	50.2884	11.228	10.8681	11.0454
201806	IRN	Iran, Islamic Rep.	29.6036	52.5388	1401.17	768.878	984.281
201806	IRN	Iran, Islamic Rep.	28.8438	52.5707	21.3265	0.882867	14.1017
201806	IRN	Iran, Islamic Rep.	27.6652	54.1371	129.912	86.5979	118.587
201806	IRN	Iran, Islamic Rep.	28.9383	53.6482	21.3623	8.37258	14.678
201806	IRN	Iran, Islamic Rep.	29.6195	51.6541	46.66	25.7945	45.4628
201806	IRN	Iran, Islamic Rep.	29.1988	54.3278	12.8443	0.430031	9.01813
201806	IRN	Iran, Islamic Rep.	30.114	51.5217	14.222	4.39886	12.8432
201806	IRN	Iran, Islamic Rep.	37.2808	49.5832	8.20724	8.20724	8.20724
201806	IRN	Iran, Islamic Rep.	37.4727	49.4622	59.0715	17.0131	43.6953
201806	IRN	Iran, Islamic Rep.	36.8387	54.4347	53.2546	14.3401	32.7727
201806	IRN	Iran, Islamic Rep.	37.25	55.1672	18.4392	9.54865	15.4032
201806	IRN	Iran, Islamic Rep.	37.3807	55.4916	9.6138	3.08759	9.02046
201806	IRN	Iran, Islamic Rep.	34.7992	48.5146	137.22	12.0327	46.8173
201806	IRN	Iran, Islamic Rep.	34.2969	48.8235	357.646	63.2542	226.583
201806	IRN	Iran, Islamic Rep.	34.7824	48.1185	1.5776	0.00651562	0.588985
201806	IRN	Iran, Islamic Rep.	34.1885	48.377	13.1176	0.449985	9.53007
201806	IRN	Iran, Islamic Rep.	27.1865	56.2808	199.243	115.884	146.534
201806	IRN	Iran, Islamic Rep.	26.5578	54.0194	66.8992	20.7604	43.6083
201806	IRN	Iran, Islamic Rep.	27.1467	57.0801	96.1649	3.43496	60.1888
201806	IRN	Iran, Islamic Rep.	26.5579	54.8807	7.89124	3.57708	7.37022
201806	IRN	Iran, Islamic Rep.	26.9581	56.2719	24.6307	0.201984	15.7752
201806	IRN	Iran, Islamic Rep.	33.6374	46.4227	214.277	68.1401	157.366
201806	IRN	Iran, Islamic Rep.	30.4067	55.9939	23.2763	11.2908	18.7138
201806	IRN	Iran, Islamic Rep.	30.2832	57.0788	75.6863	9.15445	42.4035
201806	IRN	Iran, Islamic Rep.	29.452	55.6814	24.2772	17.7225	21.5299
201806	IRN	Iran, Islamic Rep.	29.2762	56.8014	12.8447	0.394195	9.39248
201806	IRN	Iran, Islamic Rep.	31.2656	56.8055	59.6676	1.57149	36.45
201806	IRN	Iran, Islamic Rep.	34.3142	47.065	74.3759	40.2397	59.1942
201806	IRN	Iran, Islamic Rep.	35.0434	46.3565	99.4799	1.6342	36.7853
201806	IRN	Iran, Islamic Rep.	34.2721	47.5861	12.1834	1.63624	9.76105
201806	IRN	Iran, Islamic Rep.	36.297	59.6062	734.61	177.642	372.307
201806	IRN	Iran, Islamic Rep.	35.2383	58.4656	122.798	30.2879	98.0107
201806	IRN	Iran, Islamic Rep.	35.274	59.2195	33.7737	2.87991	16.1969
201806	IRN	Iran, Islamic Rep.	36.2133	58.7958	23.4872	0.82667	16.082
201806	IRN	Iran, Islamic Rep.	37.0765	57.5101	12.5499	1.58004	10.022
201806	IRN	Iran, Islamic Rep.	31.3203	48.6693	77.7811	27.0386	52.0065
201806	IRN	Iran, Islamic Rep.	32.1942	48.2436	158.683	11.7338	125.115
201806	IRN	Iran, Islamic Rep.	30.4298	49.0763	55.8951	18.6689	33.2267
201806	IRN	Iran, Islamic Rep.	31.28	49.6035	6.8186	2.72923	4.78104
201806	IRN	Iran, Islamic Rep.	32.0455	48.8567	36.5144	1.53932	26.643
201806	IRN	Iran, Islamic Rep.	30.7006	49.8315	12.826	0.395824	9.40118
201806	IRN	Iran, Islamic Rep.	30.7949	50.5646	48.0022	3.71391	30.7954
201806	IRN	Iran, Islamic Rep.	30.6682	51.588	28.7111	5.40797	26.9384
201806	IRN	Iran, Islamic Rep.	35.3144	46.9923	41.7977	23.0466	31.5853
201806	IRN	Iran, Islamic Rep.	35.9975	45.8853	85.6968	2.31468	46.2924
201806	IRN	Iran, Islamic Rep.	33.6095	48.9307	0.166148	0.127869	0.147009
201806	IRN	Iran, Islamic Rep.	33.4878	48.3558	22.1865	12.1394	18.4949
201806	IRN	Iran, Islamic Rep.	34.0917	49.6892	61.3455	0.232119	37.9943
201806	IRN	Iran, Islamic Rep.	35.0213	50.3566	60.1718	11.4758	30.2557
201806	IRN	Iran, Islamic Rep.	33.9905	50.6838	39.4619	10.9739	20.7594
201806	IRN	Iran, Islamic Rep.	33.6423	50.0789	27.6947	1.48393	22.2793
201806	IRN	Iran, Islamic Rep.	36.5633	53.0601	380.845	34.4253	272.215
201806	IRN	Iran, Islamic Rep.	36.5513	52.679	25.8849	10.5309	23.6999
201806	IRN	Iran, Islamic Rep.	36.655	51.4204	24.2715	0.357545	12.2364
201806	IRN	Iran, Islamic Rep.	36.6412	52.9124	15.5512	8.2781	14.6548
201806	IRN	Iran, Islamic Rep.	36.8163	50.8738	65.1595	27.3917	43.3152
201806	IRN	Iran, Islamic Rep.	36.4696	52.3507	18.6314	12.5629	15.5972
201806	IRN	Iran, Islamic Rep.	36.7025	52.6576	24.6535	5.77854	13.8332
201806	IRN	Iran, Islamic Rep.	36.6923	53.5526	12.4913	2.75122	9.6239
201806	IRN	Iran, Islamic Rep.	36.6508	53.299	18.55	0.11891	15.0371
201806	IRN	Iran, Islamic Rep.	36.2797	50.0049	424.148	173.939	305.68
201806	IRN	Iran, Islamic Rep.	34.6401	50.8764	90.0203	21.017	61.8563
201806	IRN	Iran, Islamic Rep.	35.5729	53.3971	36.7155	8.28869	21.3357
201806	IRN	Iran, Islamic Rep.	29.4963	60.8629	172.702	11.6108	88.5011
201806	IRN	Iran, Islamic Rep.	27.2024	60.6848	36.3971	17.6011	26.6663
201806	IRN	Iran, Islamic Rep.	28.2211	61.2158	81.6473	0.0122168	26.3926
201806	IRN	Iran, Islamic Rep.	25.2919	60.643	12.3324	8.69673	11.6144
201806	IRN	Iran, Islamic Rep.	35.6944	51.4215	11483.9	7394.88	9560.55
201806	IRN	Iran, Islamic Rep.	35.6659	50.9767	167.089	6.61499	57.0207
201806	IRN	Iran, Islamic Rep.	35.7178	52.065	51.799	21.0081	34.0747
201806	IRN	Iran, Islamic Rep.	35.308	51.7267	129.905	85.8474	122.367
201806	IRN	Iran, Islamic Rep.	31.8972	54.3675	87.8335	35.3819	60.4731
201806	IRN	Iran, Islamic Rep.	32.3061	53.6744	102.708	52.127	92.0496
201806	IRN	Iran, Islamic Rep.	32.2501	54.0166	157.786	4.79957	107.083
201806	IRN	Iran, Islamic Rep.	32.31	54.0175	41.2602	9.95995	39.5599
201806	IRN	Iran, Islamic Rep.	33.5959	56.9244	12.2168	6.08234	10.8393
201806	IRN	Iran, Islamic Rep.	36.1468	49.218	2939.23	672.932	2208.45
201806	IRN	Iran, Islamic Rep.	36.6736	48.4787	359.895	78.1818	178.214
201806	IRN	Iran, Islamic Rep.	36.3187	49.1678	19.8881	7.96046	10.9475
201806	ISL	Iceland	64.1355	-21.8954	11755.1	5098.08	7623.12
201806	ISL	Iceland	64.15	-22	83.0036	0.127055	13.2681
201806	ISL	Iceland	64.0049	-22.5624	1053.02	760.938	943.164
201806	ITA	Italy	42.2148	14.4392	0.329853	0.00244336	0.166148
201806	ITA	Italy	40.3733	16.8076	3.94562	1.00218	3.34417
201806	ITA	Italy	40.8333	14.25	31.0958	17.1585	29.4057
201806	ITA	Italy	41.1295	14.7861	0.598216	0.13072	0.253519
201806	ITA	Italy	40.6109	14.9852	0.0240264	0.00244336	0.00838887
201806	ITA	Italy	44.4938	11.3387	0.0373503	0.0104065	0.0283606
201806	ITA	Italy	41.8947	12.4839	14.7426	0.683632	11.0109
201806	ITA	Italy	42.4178	12.1086	15.1809	0.897629	8.84509
201806	ITA	Italy	43.8875	8.03083	0.0141129	0.0012694	0.0101915
201806	ITA	Italy	45.4643	9.18951	117.681	71.5555	91.1453
201806	ITA	Italy	45.1603	10.7978	37.6497	27.2011	33.4019
201806	ITA	Italy	45.698	9.66895	44.4667	21.3723	42.7843
201806	ITA	Italy	45.5248	10.2273	14.1089	0.162891	10.6716
201806	ITA	Italy	45.5968	9.12904	4.12032	2.08948	3.85166
201806	ITA	Italy	45.6113	8.84914	6.22028	0.000814453	1.66134
201806	ITA	Italy	45.1362	10.028	0.0553828	0.0553828	0.0553828
201806	ITA	Italy	45.4581	7.87192	48.1896	20.8671	42.6101
201806	ITA	Italy	45.0705	7.68682	192.612	0.0325781	43.7723
201806	ITA	Italy	45.4816	8.69674	29.55	0.00162891	21.3635
201806	ITA	Italy	41.4609	15.5492	13.3603	12.2135	13.0241
201806	ITA	Italy	41.1177	16.8512	13.9589	8.29602	13.0614
201806	ITA	Italy	41.3118	16.2908	12.1777	5.31349	11.5155
201806	ITA	Italy	39.3114	8.535	99.7127	78.224	96.3546
201806	ITA	Italy	39.9031	8.59194	5.72866	5.20374	5.41318
201806	ITA	Italy	38.1567	13.1776	727.081	453.103	608.176
201806	ITA	Italy	37.5261	13.2899	112.044	70.8664	105.271
201806	ITA	Italy	37.5021	15.0872	12.0637	5.10336	11.5356
201806	ITA	Italy	43.4614	11.8769	16.7713	6.05261	11.412
201806	ITA	Italy	43.7155	10.3966	14.3453	3.40686	13.2998
201806	ITA	Italy	43.5426	10.316	0.662965	0.662965	0.662965
201806	ITA	Italy	46.4927	11.3336	0.331482	0.00651562	0.111417
201806	ITA	Italy	45.4152	11.8818	9.54e-06	9.54e-06	9.54e-06
201806	ITA	Italy	45.4386	12.3267	0.0979253	0.0522141	0.0744716
201806	JAM	Jamaica	18.4712	-77.9188	7.53532	0.150674	3.39859
201806	JOR	Jordan	31.9552	35.945	0.061084	0.0276914	0.0443877
201806	JOR	Jordan	32.2808	35.8993	0	0	0
201806	JPN	Japan	35.6	140.1	18.0325	0.856805	9.39575
201806	JPN	Japan	35.7	139.983	0	0	0
201806	JPN	Japan	35.417	136.767	3.67155	0.0228047	0.933067
201806	JPN	Japan	36.383	139.067	0	0	0
201806	JPN	Japan	39.683	141.15	23.7291	6.42848	22.2642
201806	JPN	Japan	35.4442	139.638	0.000750824	0.000750824	0.000750824
201806	JPN	Japan	35.0117	135.768	0.411299	0.0301348	0.163705
201806	JPN	Japan	38.267	140.867	0.0667852	0.0667852	0.0667852
201806	JPN	Japan	34.6939	135.502	0	0	0
201806	JPN	Japan	35.867	139.65	0.0195469	0	0.00977344
201806	JPN	Japan	34.983	138.383	0	0	0
201806	JPN	Japan	35.6895	139.692	136.801	75.2863	107.306
201806	KGZ	Kyrgyz Republic	42.87	74.59	4701.69	3761.5	4228.66
201806	KGZ	Kyrgyz Republic	42.8845	74.6782	362.682	23.3208	78.2718
201806	KGZ	Kyrgyz Republic	42.8294	74.1083	3.60462	0.0195469	0.719697
201806	KGZ	Kyrgyz Republic	40.5294	72.79	36.8509	1.26882	26.3282
201806	KGZ	Kyrgyz Republic	42.4995	78.527	75.6806	51.1066	73.0422
201806	KHM	Cambodia	10.6167	104.183	13.8115	5.74515	11.7498
201806	KOR	Korea, Rep.	35.8703	128.591	3468.21	1828.17	3116.87
201806	KOR	Korea, Rep.	36.3214	127.42	212.023	0.00407227	16.329
201806	KOR	Korea, Rep.	37.5986	127.139	458.843	292.761	419.025
201806	KOR	Korea, Rep.	37.6564	126.835	29.5683	23.4795	27.7675
201806	KOR	Korea, Rep.	37.9167	127.067	107.088	92.5838	102.684
201806	KOR	Korea, Rep.	37.4772	126.866	98.6946	69.964	91.2192
201806	KOR	Korea, Rep.	37.41	127.257	0.986948	0.986948	0.986948
201806	KOR	Korea, Rep.	35.9917	128.397	1416.44	868.025	1054.04
201806	KOR	Korea, Rep.	35.8428	129.212	39.9549	24.6001	36.9543
201806	KOR	Korea, Rep.	36.5656	128.725	41.3726	1.65986	28.5609
201806	KOR	Korea, Rep.	36.1218	128.12	97.6725	9.16423	43.9563
201806	KOR	Korea, Rep.	35.5415	128.495	452.437	274.376	363.606
201806	KOR	Korea, Rep.	37.7472	126.486	82.7354	4.59514	78.5798
201806	KOR	Korea, Rep.	35.9786	126.711	9.26453	0.834	8.58162
201806	KOR	Korea, Rep.	37.5683	126.978	2530.2	1542.85	2002.63
201806	KWT	Kuwait	29.365	48.0014	1200.06	172.074	1009.31
201806	KWT	Kuwait	29.3339	48.0761	972.25	464.273	794.067
201806	KWT	Kuwait	29.2692	47.9781	366.534	36.0632	132.764
201806	KWT	Kuwait	29.3697	47.9783	236.276	115.884	198.014
201806	KWT	Kuwait	29.145	48.1303	521.902	338.844	446.78
201806	KWT	Kuwait	29.0825	48.1303	230.887	87.3737	188.318
201806	KWT	Kuwait	29.2253	48.1017	2.70765	0.00244336	0.995552
201806	KWT	Kuwait	29.3472	47.9617	0.178365	0.00325781	0.0403468
201806	KWT	Kuwait	29.4425	48.2747	4.20489	0.125862	0.7781
201806	KWT	Kuwait	29.0833	48.0833	1418.91	687.147	883.864
201806	KWT	Kuwait	28.6392	47.9306	113.008	3.44351	34.2011
201806	KWT	Kuwait	29.295	47.9331	1639.66	870.501	1192.7
201806	KWT	Kuwait	29.3375	47.6581	1531.22	973.099	1414.24
201806	KWT	Kuwait	29.3032	48.0488	4158.13	2643.2	3741.2
201806	KWT	Kuwait	29.2572	48.0572	264.03	145.772	214.425
201806	KAZ	Kazakhstan	43.25	76.95	15341.6	12414.8	14209.3
201806	KAZ	Kazakhstan	43.3736	76.94	495.415	363.346	433.047
201806	KAZ	Kazakhstan	43.3044	77.2328	66.1654	29.9514	62.9809
201806	KAZ	Kazakhstan	44.1628	80	39.062	3.37835	25.5365
201806	KAZ	Kazakhstan	43.3552	77.4525	161.299	76.5041	109.736
201806	KAZ	Kazakhstan	43.8833	77.0833	0.872346	0.000814453	0.115759
201806	KAZ	Kazakhstan	50.2797	57.2072	14.2562	1.55235	10.5983
201806	KAZ	Kazakhstan	51.1801	71.446	290.709	247.328	267.377
201806	KAZ	Kazakhstan	47.1167	51.8833	168.405	37.947	93.1302
201806	KAZ	Kazakhstan	47.65	53.3167	14.2301	5.4943	12.4159
201806	KAZ	Kazakhstan	51.1678	52.995	20.1308	0.622242	8.93703
201806	KAZ	Kazakhstan	48.0333	72.8333	23.9018	15.0991	21.8981
201806	KAZ	Kazakhstan	43.5964	51.255	11.6011	4.40945	10.4154
201806	KAZ	Kazakhstan	42.3	69.6	23.2628	8.90808	18.3325
201806	KAZ	Kazakhstan	41.45	69.1667	26.9006	1.35606	18.3567
201806	KAZ	Kazakhstan	42.4252	68.795	14.4346	10.1693	13.6565
201806	KAZ	Kazakhstan	42.5994	69.2633	13.9972	4.22178	12.3716
201806	KAZ	Kazakhstan	52.3	76.95	23.4596	6.89312	16.2663
201806	KAZ	Kazakhstan	50.7567	78.54	28.5821	6.80394	25.6508
201806	KAZ	Kazakhstan	51.6667	75.3667	14.0273	4.32475	11.1863
201806	KAZ	Kazakhstan	51.9525	76.0211	0.0138457	0.000814453	0.00318377
201806	KAZ	Kazakhstan	49.7989	73.0994	37305.2	11912.7	26023.8
201806	KAZ	Kazakhstan	50.0544	72.9483	0.0641382	0.000814453	0.021074
201806	KAZ	Kazakhstan	47.7833	67.7667	1.18219	0.848896	1.07834
201806	KAZ	Kazakhstan	52.9594	63.1206	9.34666	2.41485	8.24005
201806	KAZ	Kazakhstan	49.7386	84.2719	1635.78	510.081	951.354
201806	KAZ	Kazakhstan	49.9789	82.6103	65.254	50.4786	60.8782
201806	KAZ	Kazakhstan	50.355	83.5133	185.946	112.503	164.256
201806	KAZ	Kazakhstan	50.4111	80.2275	27.3998	26.2384	27.0781
201806	KAZ	Kazakhstan	49.7161	81.5836	0.0720791	0.0720791	0.0720791
201806	KAZ	Kazakhstan	49.6353	83.5233	0.0236191	0.000814453	0.00453767
201806	KAZ	Kazakhstan	53.2775	69.3883	85.3123	53.1634	80.9108
201806	KAZ	Kazakhstan	53.1981	66.7694	26.8851	12.2266	25.6216
201806	KAZ	Kazakhstan	42.9	71.3667	0.0285059	0.00244336	0.0143547
201806	LAO	Lao PDR	17.9667	102.6	64.1789	38.2312	45.9553
201806	LBN	Lebanon	34.5428	36.0797	40.4555	12.6313	36.3208
201806	LBN	Lebanon	33.8889	35.4944	595.259	527.229	572.437
201806	LBN	Lebanon	33.8906	35.5664	46.3	26.7709	35.2594
201806	LKA	Sri Lanka	6.93194	79.8478	63.8067	46.4144	55.448
201806	LBR	Liberia	6.30054	-10.7969	1.50916	0.43054	0.864816
201806	LSO	Lesotho	-29.3167	27.4833	108.878	69.6712	101.04
201806	LTU	Lithuania	54.0167	23.9667	25.09	11.8063	24.1154
201806	LTU	Lithuania	54.4	24.05	13.8824	10.3045	13.4771
201806	LTU	Lithuania	54.9	23.9	467.411	382.855	454.093
201806	LTU	Lithuania	55.7172	21.1175	0.000814453	0.000814453	0.000814453
201806	LTU	Lithuania	55.9175	21.0686	14.2024	9.41834	13.6375
201806	LTU	Lithuania	55.3592	21.7022	62.3969	5.21657	32.2384
201806	LTU	Lithuania	55.3489	21.4831	27.6743	13.6519	26.4494
201806	LTU	Lithuania	54.5667	23.35	13.8408	11.963	13.2946
201806	LTU	Lithuania	55.7333	24.35	14.0933	3.67644	13.1211
201806	LTU	Lithuania	55.7667	23.7667	1640.26	1542.41	1611.47
201806	LTU	Lithuania	55.9333	23.3167	138.861	94.3544	130.553
201806	LTU	Lithuania	55.9114	21.8442	875.741	571.626	823.788
201806	LTU	Lithuania	55.5	25.6	14.007	13.5623	13.7818
201806	LTU	Lithuania	55.7333	26.25	13.8506	12.3284	13.5081
201806	LTU	Lithuania	54.6892	25.2798	1908.41	1689.56	1805.23
201806	LTU	Lithuania	55.25	24.75	152.063	104.871	140.28
201806	LUX	Luxembourg	49.545	6.36694	0.0724863	0.0447949	0.0586406
201806	LUX	Luxembourg	49.6117	6.13	27.7289	17.7655	19.5286
201806	LVA	Latvia	57.3119	25.2746	0.421479	0.376277	0.402283
201806	LVA	Latvia	57.1777	26.7529	67.6876	37.9568	50.0739
201806	LVA	Latvia	56.968	23.7704	14.3816	8.92478	13.2903
201806	LVA	Latvia	56.5167	21.0167	452.926	250.163	398.642
201806	LVA	Latvia	57.5129	24.7194	24.3912	5.7142	17.7838
201806	LVA	Latvia	56.946	24.1059	1976.08	1066.18	1722.91
201806	LVA	Latvia	56.6064	24.5222	163.468	12.9075	91.9623
201806	LBY	Libya	32.1167	20.0667	0.451207	0.0114023	0.0698136
201806	LBY	Libya	32.8752	13.1875	156.425	107.753	143.627
201806	LBY	Libya	32.8817	13.3506	37.6465	14.0575	27.2414
201806	MAR	Morocco	33.5928	-7.61916	55.4317	40.7284	53.8154
201806	MAR	Morocco	31.6315	-8.00828	21.8379	17.1828	19.4373
201806	MAR	Morocco	34.0132	-6.83255	27.7696	26.71	27.2579
201806	MAR	Morocco	30.3947	-9.20897	0.0203613	0.0203613	0.0203613
201806	MAR	Morocco	30.4202	-9.59815	0.142529	0.0105879	0.0300746
201806	MDA	Moldova	46.6442	29.4139	63.169	7.2975	45.917
201806	MDA	Moldova	47.0056	28.8575	232.719	175.871	207.891
201806	MDA	Moldova	46.9431	28.7778	69.9184	47.8206	66.3623
201806	MDA	Moldova	47.2631	29.1608	748.797	92.0788	422.144
201806	MDA	Moldova	47.7664	29.0011	264.804	182.197	247.789
201806	MDA	Moldova	46.7339	29.9586	192.559	45.5841	103.018
201806	MDA	Moldova	46.8403	29.6433	82.2728	24.3497	57.2918
201806	MNE	Montenegro	42.4533	18.6556	3.15193	1.28969	2.80992
201806	MNE	Montenegro	42.4207	18.7682	67.8342	52.4099	65.5945
201806	MNE	Montenegro	42.4972	18.6581	13.3253	10.5252	12.9869
201806	MNE	Montenegro	42.4542	18.7683	14.9499	0.0110969	7.40042
201806	MNE	Montenegro	42.7731	18.9445	14.3441	2.42218	10.5057
201806	MNE	Montenegro	42.4411	19.2636	55	12.4465	42.7829
201806	MNE	Montenegro	41.9294	19.2244	13.3994	10.412	12.9912
201806	MNE	Montenegro	43.1542	19.1232	13.2951	2.44662	11.2586
201806	MKD	North Macedonia	42.1322	21.7144	112.768	35.2016	104.174
201806	MKD	North Macedonia	41.4839	22.0892	0.00162891	0.00162891	0.00162891
201806	MKD	North Macedonia	41.1172	20.8019	13.9964	3.54531	12.5388
201806	MKD	North Macedonia	42	21.4333	312.593	206.277	263.365
201806	MKD	North Macedonia	41.1781	20.6761	78.3968	12.4204	48.3499
201806	MKD	North Macedonia	41.7156	21.7756	0.461795	0.461795	0.461795
201806	MKD	North Macedonia	41.9675	21.0347	14.4109	3.98186	13.0654
201806	MMR	Myanmar	16.8053	96.1561	147.489	62.0573	107.74
201806	MNG	Mongolia	48.9683	89.9625	55.865	6.3283	44.3896
201806	MNG	Mongolia	44.8824	110.116	1077.24	652.156	956.547
201806	MNG	Mongolia	43.5708	104.425	989.187	589.169	876.157
201806	MNG	Mongolia	46.9826	103.784	14.1601	2.03858	12.9896
201806	MNG	Mongolia	47.9077	106.883	13149.2	9699.42	11806.4
201806	MAC	Macao SAR, China	22.2006	113.546	28.4372	0.661832	12.3167
201806	MUS	Mauritius	-20.1619	57.4989	140.318	0.0146602	119.691
201806	MEX	Mexico	21.8833	-102.3	3.49726	0.0122168	0.402223
201806	MEX	Mexico	32.6519	-115.468	59.9234	45.0372	54.7602
201806	MEX	Mexico	32.5333	-117.017	52.2294	4.70448	20.9756
201806	MEX	Mexico	16.25	-92.1333	51.8383	41.5778	49.623
201806	MEX	Mexico	28.6333	-106.083	60.0469	27.487	54.9488
201806	MEX	Mexico	31.7333	-106.483	78.0531	43.6532	71.2837
201806	MEX	Mexico	19.4889	-99.1836	21.4641	19.6275	20.9815
201806	MEX	Mexico	19.4285	-99.1277	13.8734	0.0739116	9.91564
201806	MEX	Mexico	19.4786	-99.0958	0.465053	0.0594551	0.208771
201806	MEX	Mexico	19.3289	-99.1603	0	0	0
201806	MEX	Mexico	19.2833	-99.1667	0.162076	0.0105879	0.0456094
201806	MEX	Mexico	25.55	-103.433	3.87028	3.15519	3.51274
201806	MEX	Mexico	25.7	-103.267	13.1713	3.49645	12.5163
201806	MEX	Mexico	25.4167	-101	8.17548	3.87843	7.64279
201806	MEX	Mexico	25.5667	-103.5	2.72231	0.361108	1.89862
201806	MEX	Mexico	17.55	-99.5	78.7495	36.8931	68.1204
201806	MEX	Mexico	16.8634	-99.8901	14.2236	0.296461	13.2349
201806	MEX	Mexico	19.8333	-98.9833	17.0775	0.00977344	1.59841
201806	MEX	Mexico	21.0167	-99.1833	0.816896	0.000814453	0.133815
201806	MEX	Mexico	20.117	-98.7333	1.18055	0.255484	1.07375
201806	MEX	Mexico	20.6667	-103.333	69.4321	38.4373	60.1705
201806	MEX	Mexico	20.55	-102.517	28.1947	12.1117	25.9019
201806	MEX	Mexico	19.4136	-99.0331	92.6098	18.4063	62.0549
201806	MEX	Mexico	19.2883	-99.6672	14.8621	7.96743	12.7203
201806	MEX	Mexico	18.8667	-99.95	13.9418	6.19962	12.5931
201806	MEX	Mexico	19	-98.9833	247.408	121.807	183.199
201806	MEX	Mexico	25.6667	-100.317	515.067	187.125	430.355
201806	MEX	Mexico	15.7333	-96.4667	3.07049	1.03171	2.8708
201806	MEX	Mexico	17.8	-97.7667	0.321709	0.00407227	0.061084
201806	MEX	Mexico	19.05	-98.2	26.7173	12.9775	21.8023
201806	MEX	Mexico	20.6	-100.383	41.2227	20.2929	37.8977
201806	MEX	Mexico	22.4	-99.6	226.337	1.90338	191.237
201806	MEX	Mexico	22.15	-100.983	113.022	48.0753	97.0926
201806	MEX	Mexico	21.95	-100	84.4266	2.18681	77.3148
201806	MEX	Mexico	29.0667	-110.967	24.5493	23.6468	24.1818
201806	MEX	Mexico	17.9833	-92.9167	0.102621	0.0146602	0.0390485
201806	MEX	Mexico	23.4167	-99.3833	69.5765	43.1664	63.843
201806	MEX	Mexico	27.5	-99.5167	55.2118	44.4553	53.8255
201806	MEX	Mexico	25.8833	-97.5	65.8915	38.8844	53.0625
201806	MEX	Mexico	22.2167	-97.85	42.4835	0.00488672	17.7203
201806	MEX	Mexico	23.7333	-99.1333	45.8024	0.437361	25.8912
201806	MEX	Mexico	26.0833	-98.2833	14.3881	0.0244336	9.23223
201806	MEX	Mexico	22.4	-97.9167	2.66789	0.0236191	1.31202
201806	MEX	Mexico	19.5333	-96.9167	39.3639	21.6532	35.5192
201806	MEX	Mexico	19.2	-96.1333	6.04e-05	6.04e-05	6.04e-05
201806	MYS	Malaysia	1.4655	103.758	4652.49	3952.26	4324.91
201806	MYS	Malaysia	1.8548	102.933	4795.11	3953.5	4390.25
201806	MYS	Malaysia	1.53333	103.667	4797.2	3998.46	4376.08
201806	MYS	Malaysia	1.4726	103.878	1311.36	1041.38	1174.82
201806	MYS	Malaysia	2.4312	103.84	994.956	912.876	952.066
201806	MYS	Malaysia	2.0442	102.569	571.806	359.965	420.599
201806	MYS	Malaysia	1.51	103.514	85.5713	50.488	83.3297
201806	MYS	Malaysia	2.0251	103.333	242.705	180.926	220.454
201806	MYS	Malaysia	1.4866	103.39	131.586	97.8306	119.414
201806	MYS	Malaysia	1.8681	103.112	698.405	584.178	671.771
201806	MYS	Malaysia	2.0441	102.653	55.5775	32.873	50.3288
201806	MYS	Malaysia	1.7381	103.9	13.9288	11.0557	13.5388
201806	MYS	Malaysia	2.5148	102.816	64.4485	52.5593	62.8509
201806	MYS	Malaysia	2.5536	102.764	14.1071	7.51822	9.90366
201806	MYS	Malaysia	5.647	100.488	5086.48	3680.64	4140.06
201806	MYS	Malaysia	6.26812	100.422	1686.73	897.525	1229.79
201806	MYS	Malaysia	5.36499	100.562	919.172	823.22	882.151
201806	MYS	Malaysia	6.15523	100.534	564.423	397.461	478.733
201806	MYS	Malaysia	6.12104	100.36	246.183	146.108	209.742
201806	MYS	Malaysia	6.32649	99.8432	237.824	174.449	229.328
201806	MYS	Malaysia	6.35	99.8	50.0237	30.5599	43.1003
201806	MYS	Malaysia	6.13328	102.239	913.758	508.02	641.375
201806	MYS	Malaysia	6.03333	102.283	2115.4	803.996	1419.55
201806	MYS	Malaysia	5.8	102.15	292.1	224.39	265.964
201806	MYS	Malaysia	6.04934	102.14	4.75885	0.0162891	2.39862
201806	MYS	Malaysia	5.87133	102.232	10.7638	9.96336	10.5297
201806	MYS	Malaysia	2.20569	102.256	6156.01	5031.16	5576.4
201806	MYS	Malaysia	2.35	102.117	1190.85	958.063	1144.08
201806	MYS	Malaysia	2.3804	102.209	291.694	162.727	214.754
201806	MYS	Malaysia	2.455	102.233	55.4577	11.8161	30.4365
201806	MYS	Malaysia	2.7297	101.938	4587.05	4226.67	4414.56
201806	MYS	Malaysia	2.5228	101.796	720.103	534.266	595.655
201806	MYS	Malaysia	2.8079	102.405	719.688	685.938	707.305
201806	MYS	Malaysia	2.7389	102.249	8.55176	0.664594	5.02952
201806	MYS	Malaysia	2.4701	102.23	233.036	200.683	218.099
201806	MYS	Malaysia	2.8033	101.797	14.143	10.0096	13.2643
201806	MYS	Malaysia	2.93333	102.083	680.877	654.464	676.416
201806	MYS	Malaysia	3.8077	103.326	2616.99	2274.92	2430.6
201806	MYS	Malaysia	3.51667	101.9	1032.3	946.229	989.082
201806	MYS	Malaysia	3.35	101.817	631.816	303.789	575.46
201806	MYS	Malaysia	4.1842	102.047	685.021	591.272	658.414
201806	MYS	Malaysia	3.936	102.363	650.172	575.948	634.196
201806	MYS	Malaysia	3.4836	103.4	213.529	13.5533	43.0729
201806	MYS	Malaysia	3.7899	101.857	40.3902	35.322	39.7364
201806	MYS	Malaysia	3.4506	102.418	13.8604	11.0346	13.5071
201806	MYS	Malaysia	4.5841	101.083	6822.12	5324.29	6312.73
201806	MYS	Malaysia	4.21667	100.7	4214.06	3841.62	4068.76
201806	MYS	Malaysia	4.85	100.733	3040.02	2290.06	2891.24
201806	MYS	Malaysia	3.68333	101.517	1658.89	1556.87	1614.57
201806	MYS	Malaysia	4.76667	100.933	1251.65	872.844	1116.5
201806	MYS	Malaysia	4.0259	101.021	29.7862	17.042	23.7387
201806	MYS	Malaysia	4.16667	101.2	41.3872	33.6991	40.6433
201806	MYS	Malaysia	5.0108	100.541	22.9171	0.481342	9.29834
201806	MYS	Malaysia	6.4414	100.199	2018.43	1289.28	1425.1
201806	MYS	Malaysia	5.28333	100.267	16507.1	14527.6	15656.4
201806	MYS	Malaysia	5.41123	100.335	10105.9	8184.87	9327.03
201806	MYS	Malaysia	5.16586	100.478	2129.58	1850.25	1994.91
201806	MYS	Malaysia	5.48032	100.498	840.226	674.529	773.636
201806	MYS	Malaysia	5.9749	116.072	2603.39	2341.01	2520.22
201806	MYS	Malaysia	5.8402	118.118	1204.09	829.168	997.073
201806	MYS	Malaysia	4.2498	117.887	2406.88	1566.66	2144.55
201806	MYS	Malaysia	5.73333	115.933	1186.29	750.328	1131.14
201806	MYS	Malaysia	5.3378	116.16	706.986	688.724	704.18
201806	MYS	Malaysia	5.8231	116.047	712.925	633.704	679.698
201806	MYS	Malaysia	4.48178	118.611	27.671	11.5476	14.998
201806	MYS	Malaysia	5.3473	115.745	22.8299	8.92274	20.0712
201806	MYS	Malaysia	5.0268	118.327	54.5747	40.2698	52.9347
201806	MYS	Malaysia	1.55	110.333	6014.68	4766.02	5527.87
201806	MYS	Malaysia	2.3	111.817	3785.58	3281.25	3584.7
201806	MYS	Malaysia	4.4148	114.009	3357.01	2929.25	3216.41
201806	MYS	Malaysia	2.01667	112.933	1186.52	805.796	1107.45
201806	MYS	Malaysia	3.16667	113.033	728.934	427.913	578.617
201806	MYS	Malaysia	2.11667	111.517	124.517	67.6506	106.618
201806	MYS	Malaysia	3.08507	101.533	229903	209164	221426
201806	MYS	Malaysia	3.01309	101.614	15878.5	13309.2	15321.4
201806	MYS	Malaysia	3.10726	101.607	985.612	799.152	882.922
201806	MYS	Malaysia	3.7698	100.988	330.195	261.255	301.968
201806	MYS	Malaysia	3.03333	101.45	227.545	169.773	203.266
201806	MYS	Malaysia	3.4242	101.185	27.6995	8.33348	23.1792
201806	MYS	Malaysia	2.65	101.7	94.457	52.0821	66.7026
201806	MYS	Malaysia	3.15	101.533	13.8815	9.07626	13.3403
201806	MYS	Malaysia	3.0439	101.581	31.9917	30.7249	31.6299
201806	MYS	Malaysia	5.3302	103.141	4433.28	3986.59	4295.36
201806	MYS	Malaysia	4.25	103.417	2066.11	1802.17	1954.33
201806	MYS	Malaysia	4.78333	103.433	245.532	131.941	205.086
201806	MYS	Malaysia	4.6374	103.437	8.93618	6.7282	8.33247
201806	MYS	Malaysia	5.2056	103.206	0.223975	0.223975	0.223975
201806	MYS	Malaysia	4.5141	103.448	14.2716	12.8568	13.9326
201806	MYS	Malaysia	3.1412	101.687	48298.4	39673.8	44250.5
201806	MYS	Malaysia	2.93527	101.691	4416.69	2582.43	3012.14
201806	MOZ	Mozambique	-25.9653	32.5892	0.00244336	0.000814453	0.00162891
201806	NGA	Nigeria	9.2	12.4833	1.71855	0.571542	1.49621
201806	NGA	Nigeria	6.45306	3.39583	10.7923	5.53828	10.2219
201806	NGA	Nigeria	4.4522	7.16808	8.16815	0.160651	5.31922
201806	NLD	Netherlands	52.33	5.54167	83.6166	67.085	75.3184
201806	NLD	Netherlands	52.3703	5.21413	41.5648	39.6493	40.993
201806	NLD	Netherlands	53.2014	5.80859	360.099	229.295	337.345
201806	NLD	Netherlands	52.21	5.96944	234.875	189.467	219.436
201806	NLD	Netherlands	52.0333	5.65833	84.6401	28.8007	81.8033
201806	NLD	Netherlands	51.9867	6.56667	23.3422	0.394195	18.7164
201806	NLD	Netherlands	51.97	5.66667	0.705724	0.546905	0.626314
201806	NLD	Netherlands	53.2192	6.56667	14.0216	0.00162891	6.34633
201806	NLD	Netherlands	50.9983	5.86944	69.1919	63.6894	68.3933
201806	NLD	Netherlands	50.8483	5.68889	30.4288	14.1951	27.8955
201806	NLD	Netherlands	51.37	6.16806	14.0949	13.1559	13.7747
201806	NLD	Netherlands	51.4408	5.47778	992.688	447.825	771.488
201806	NLD	Netherlands	51.5308	4.46528	1164.14	17.4847	239.361
201806	NLD	Netherlands	51.645	4.85972	533.297	129.452	498.605
201806	NLD	Netherlands	51.495	4.29167	55.3665	40.346	43.3652
201806	NLD	Netherlands	52.374	4.88969	6594.82	1315.28	2260.77
201806	NLD	Netherlands	52.6025	4.68815	12.4994	0.000814453	11.1474
201806	NLD	Netherlands	52.5117	6.25694	586.234	312.944	560.197
201806	NLD	Netherlands	52.2183	6.89583	151.137	114.403	133.785
201806	NLD	Netherlands	52.5125	6.09444	76.0846	62.1232	74.1551
201806	NLD	Netherlands	52.0908	5.12222	187.729	125.258	179.497
201806	NLD	Netherlands	52.0286	5.55891	0.139271	0.000814453	0.0641789
201806	NLD	Netherlands	51.5042	3.88889	291.099	118.757	221.049
201806	NLD	Netherlands	51.4925	4.05	13.8669	7.48808	13.2871
201806	NLD	Netherlands	51.6892	3.73333	28.7152	22.0334	26.2838
201806	NLD	Netherlands	52.0767	4.29861	2400.61	1780.96	2285.13
201806	NLD	Netherlands	51.9942	4.20972	573.563	289.06	471.214
201806	NLD	Netherlands	52.0363	4.32501	1777.68	768.143	1186.52
201806	NLD	Netherlands	51.9225	4.47917	14.1951	13.66	13.8575
201806	NLD	Netherlands	51.845	4.32917	234.152	54.715	139.165
201806	NLD	Netherlands	52.0825	4.75	152.366	99.2991	135.789
201806	NOR	Norway	59.9127	10.7461	285.476	282.553	283.909
201806	NOR	Norway	59.8655	10.6594	13.8832	13.3163	13.6197
201806	NOR	Norway	59.9167	11.4333	27.7134	26.7573	27.2681
201806	NOR	Norway	58.2488	8.3778	0.0301348	0.00936621	0.0158818
201806	NOR	Norway	59.7439	10.2045	21.3224	7.09307	14.5155
201806	NOR	Norway	59.7804	10.4988	14.1082	5.71176	13.4931
201806	NOR	Norway	69.9689	23.2717	0.490504	0.0114023	0.180333
201806	NOR	Norway	60.7945	11.068	0.0570117	0.0570117	0.0570117
201806	NOR	Norway	60.393	5.32415	832.544	85.8006	469.6
201806	NOR	Norway	59.7798	5.50051	23246.6	17011.6	21899.3
201806	NOR	Norway	60.0691	6.54565	19.9549	13.5981	17.3812
201806	NOR	Norway	59.6648	5.93264	14.4031	0.579891	12.9319
201806	NOR	Norway	62.3419	5.63396	26.89	13.0231	22.9025
201806	NOR	Norway	63.7933	11.4817	27.9097	27.0643	27.4148
201806	NOR	Norway	64.0149	11.4954	3.90204	3.90204	3.90204
201806	NOR	Norway	63.7464	11.2996	3.86214	1.10603	2.34562
201806	NOR	Norway	67.28	14.405	1.23125	0.585694	1.13285
201806	NOR	Norway	68.5646	14.9108	0.0146602	0.00895898	0.0118096
201806	NOR	Norway	60.7957	10.6916	14.5168	6.63352	12.5428
201806	NOR	Norway	59.9127	10.7461	49.1532	25.481	30.5826
201806	NOR	Norway	59.5833	11.1629	69.1792	67.3123	68.459
201806	NOR	Norway	59.434	10.6577	109.143	26.2331	101.196
201806	NOR	Norway	59.1248	11.3875	41.5013	25.0273	35.3055
201806	NOR	Norway	59.2839	11.1096	27.8852	26.4843	27.2052
201806	NOR	Norway	58.9701	5.73332	7949.1	5104.79	7025.58
201806	NOR	Norway	61.4083	7.28559	0.82667	0.000814453	0.187673
201806	NOR	Norway	63.0472	9.71337	68.8058	67.567	68.1664
201806	NOR	Norway	63.4305	10.3951	13.4727	0.0472383	3.17446
201806	NOR	Norway	59.5594	9.25853	416.287	332.759	373.069
201806	NOR	Norway	59.0007	9.74876	33.9964	12.598	20.4524
201806	NOR	Norway	58.1467	7.9956	191.849	101.01	184.033
201806	NOR	Norway	59.4172	10.4834	14.0542	2.8457	13.1182
201806	NOR	Norway	59.1312	10.2167	2.13835	0.00590479	0.706088
201806	NZL	New Zealand	-36.8667	174.767	40.1305	5.15304	19.4013
201806	NZL	New Zealand	-43.5333	172.633	0.0399082	0.00977344	0.0203613
201806	NZL	New Zealand	-37.7833	175.283	0.0160854	0.0160854	0.0160854
201806	PAN	Panama	8.9936	-79.5197	304.367	157.323	213.362
201806	PER	Peru	-15.2119	-75.1103	0.0496816	0.000814453	0.0192754
201806	PER	Peru	-12.0433	-77.0283	826.449	724.666	789.222
201806	PHL	Philippines	10.0795	124.343	10.7198	7.82364	10.2484
201806	PHL	Philippines	14.8419	120.812	0.0822598	0.0822598	0.0822598
201806	PHL	Philippines	10.3167	123.891	34.6362	29.4571	33.5972
201806	PHL	Philippines	14.5503	121.033	69.5427	13.65	42.8864
201806	PHL	Philippines	14.3833	121.05	27.6507	26.7156	27.2132
201806	PHL	Philippines	10.6311	122.979	69.9407	35.7866	66.3622
201806	PHL	Philippines	12.5492	123.734	6.0182	0.0154746	1.50586
201806	PHL	Philippines	15.15	120.583	14.0312	13.1452	13.7036
201806	PHL	Philippines	14.6	120.983	0.282208	0.282208	0.282208
201806	PAK	Pakistan	33.7215	73.0433	12.5597	1.48801	7.73592
201806	PAK	Pakistan	24.9056	67.0822	13.9578	2.00763	9.96998
201806	POL	Poland	51.1	17.0333	153.625	26.8134	82.1334
201806	POL	Poland	51.5039	16.0726	14.0412	8.25937	13.2164
201806	POL	Poland	50.9134	16.4324	0.169406	0.169406	0.169406
201806	POL	Poland	52.7989	18.2639	26.7857	5.92922	17.3113
201806	POL	Poland	53.0137	18.5981	13.9288	13.3391	13.5998
201806	POL	Poland	53.1521	19.5546	0.437361	0.0423516	0.217052
201806	POL	Poland	51.75	19.4667	0.985488	0.809038	0.82857
201806	POL	Poland	51.5958	18.7302	0.0211758	0.0171035	0.0191396
201806	POL	Poland	52.2306	19.3641	0.0154746	0.0154746	0.0154746
201806	POL	Poland	50.7231	23.252	13.9125	4.51451	12.5759
201806	POL	Poland	51.25	22.5667	14.1381	2.43033	12.8488
201806	POL	Poland	51.8033	15.717	0.00162891	0.00162891	0.00162891
201806	POL	Poland	51.9355	15.5064	0.0504961	0.0195469	0.0350215
201806	POL	Poland	51.8477	15.7111	0.0366504	0.0195469	0.0280986
201806	POL	Poland	50.0833	19.9167	141.673	81.5911	114.812
201806	POL	Poland	50.0344	19.2104	13.9043	0.000814453	4.93304
201806	POL	Poland	49.6218	20.6971	14.4891	2.2707	12.8767
201806	POL	Poland	49.7286	20.3254	12.7698	9.8842	11.6801
201806	POL	Poland	50.0065	19.3758	0.0708574	0.000814453	0.0356032
201806	POL	Poland	52.2298	21.0118	326.692	232.477	289.829
201806	POL	Poland	52.2294	20.2384	27.5888	13.401	24.9461
201806	POL	Poland	51.7319	20.8515	13.9646	6.57182	12.0761
201806	POL	Poland	53.0191	20.8803	29.944	1.76776	12.9418
201806	POL	Poland	52.1677	22.2901	0.0136675	0.000165436	0.00493444
201806	POL	Poland	51.4025	21.1471	0.170628	0.0244336	0.0975308
201806	POL	Poland	50.6984	17.3845	27.3892	13.151	25.6724
201806	POL	Poland	50.7487	17.6169	5.54363	5.26974	5.40161
201806	POL	Poland	50.7287	18.445	27.6368	23.2883	26.9463
201806	POL	Poland	50.4752	17.9654	0.00166708	3.18e-06	0.00105465
201806	POL	Poland	50.5829	22.0533	4971.96	3264.26	4487.63
201806	POL	Poland	49.7155	21.8094	82.8429	25.9155	79.5044
201806	POL	Poland	49.785	22.7673	41.1315	7.34962	37.957
201806	POL	Poland	50.0591	22.4941	14.1503	8.62994	13.3309
201806	POL	Poland	49.9739	21.1743	8.56153	3.45491	7.55079
201806	POL	Poland	49.7998	22.1003	12.971	4.93233	11.195
201806	POL	Poland	50.0413	21.999	10.6685	0.733822	5.70117
201806	POL	Poland	50.4752	22.4729	0.117408	0.0569863	0.0996703
201806	POL	Poland	54.4641	17.0287	322.926	148.986	274.106
201806	POL	Poland	54.3521	18.6464	185.271	56.5385	142.354
201806	POL	Poland	53.6672	17.3588	79.8262	57.8473	77.8758
201806	POL	Poland	53.9208	19.0307	13.9915	5.8773	11.4997
201806	POL	Poland	54.0359	19.0266	1.32064	0.00285059	0.798765
201806	POL	Poland	50.2584	19.0275	130.837	74.463	108.529
201806	POL	Poland	49.7215	18.802	14.0599	6.86665	13.3762
201806	POL	Poland	49.7628	19.0897	0.00504261	0.00407227	0.0047269
201806	POL	Poland	51.0739	20.2584	80.3556	78.8944	79.7519
201806	POL	Poland	52.4069	16.9299	75.2595	46.5301	67.638
201806	POL	Poland	52.3251	17.5652	0.0211758	0.0211758	0.0211758
201806	POL	Poland	53.028	17.1265	20.4666	0.000814453	1.46373
201806	POL	Poland	53.1515	16.7378	14.266	13.4238	13.9157
201806	POL	Poland	51.7611	18.091	0.0684141	0.026877	0.0476455
201806	POL	Poland	51.7987	18.3389	0.467496	0.341663	0.437963
201806	POL	Poland	52.739	14.698	6.22079	0.509033	4.76934
201806	POL	Poland	53.4289	14.553	0.0218693	0.000206795	0.00417841
201806	PRI	Puerto Rico	18.0564	-66.7216	4.81668	4.52958	4.68477
201806	PRT	Portugal	40.2056	-8.41955	0.415371	0.0219902	0.16037
201806	PRT	Portugal	38.5667	-7.9	14.0671	12.7494	13.5666
201806	PRT	Portugal	37.0695	-8.10064	4.28071	2.24545	4.03713
201806	PRT	Portugal	39.7436	-8.80705	0.0907606	0.033224	0.0674127
201806	PRT	Portugal	38.7167	-9.13333	222.244	173.998	201.722
201806	PRT	Portugal	38.7271	-9.24671	3.65675	1.12114	3.27326
201806	PRT	Portugal	41.1496	-8.61099	0.043166	0.0376685	0.0404172
201806	PRT	Portugal	32.6333	-16.9	3.1672	1.59815	2.95529
201806	PRT	Portugal	39.4811	-8.53949	3.18e-06	3.18e-06	3.18e-06
201806	PRT	Portugal	40.661	-7.90971	60.8282	1.83008	26.7804
201806	PRY	Paraguay	-25.3007	-57.6359	114.341	103.11	110.113
201806	PRY	Paraguay	-25.5167	-54.6167	26682.7	18049.7	24912.9
201806	PRY	Paraguay	-22.1333	-56.5167	13.7854	0.0146602	11.4885
201806	PRY	Paraguay	-25.3007	-57.6359	41806.2	23163.6	38667.2
201806	PRY	Paraguay	-25.3167	-57.6	4754.29	2485.92	3567.05
201806	PRY	Paraguay	-25.75	-56.4333	485.425	387.525	454.013
201806	PRY	Paraguay	-27.3333	-55.9	27.1408	0.0537539	13.5688
[truncated: 40,821 more rows]
