# Supplementary material for: Spatial analysis of global Bitcoin mining
Source: Sci Rep. 2022 Jun 23;12:10694. doi: 10.1038/s41598-022-14987-0 (PMC9226069; doi:10.1038/s41598-022-14987-0)
Supplement: Supplementary file 3 — Supplementary Table S2. [file 41598_2022_14987_MOESM3_ESM.xlsx]

## Sheet: Table 2_All unique locations
CRCode	CRName	Latitude	Longitude
NZL	New Zealand	-46.1208	169.969
NZL	New Zealand	-45.8742	170.504
NZL	New Zealand	-45.0302	168.663
NZL	New Zealand	-44.2667	171.133
NZL	New Zealand	-43.5333	172.633
AUS	Australia	-41.8834	145.336
CHL	Chile	-41.4698	-72.9447
NZL	New Zealand	-41.2866	174.776
ARG	Argentina	-38.9516	-68.0591
AUS	Australia	-38.4	145.167
AUS	Australia	-38.3333	144.267
AUS	Australia	-38.3308	144.326
AUS	Australia	-38.2667	145.867
AUS	Australia	-38.2348	146.395
AUS	Australia	-38.1471	144.361
AUS	Australia	-37.8182	145.002
AUS	Australia	-37.814	144.963
NZL	New Zealand	-37.7833	175.283
AUS	Australia	-37.0671	144.217
NZL	New Zealand	-36.8667	174.767
AUS	Australia	-36.3805	145.399
AUS	Australia	-36.3657	148.827
CHL	Chile	-35.4333	-71.6667
AUS	Australia	-35.3549	149.232
AUS	Australia	-35.1854	143.351
AUS	Australia	-35.1258	147.354
AUS	Australia	-34.9287	138.599
ARG	Argentina	-34.9215	-57.9545
ARG	Argentina	-34.8957	-60.0167
URY	Uruguay	-34.8335	-56.1674
ARG	Argentina	-34.6667	-58.6667
ARG	Argentina	-34.6132	-58.3772
ARG	Argentina	-34.5833	-58.3833
AUS	Australia	-34.424	150.893
AUS	Australia	-34.1855	142.163
ZAF	South Africa	-34.0833	18.85
ZAF	South Africa	-34.0506	24.9195
ZAF	South Africa	-34.0363	23.0471
ZAF	South Africa	-33.9346	18.8668
ZAF	South Africa	-33.9258	18.4232
ZAF	South Africa	-33.918	25.5701
AUS	Australia	-33.8679	151.207
ZAF	South Africa	-33.6465	19.4485
ZAF	South Africa	-33.5907	22.2014
ZAF	South Africa	-33.4608	18.7271
CHL	Chile	-33.4263	-70.5666
ZAF	South Africa	-33.3042	26.5328
ZAF	South Africa	-33.0117	17.9442
ARG	Argentina	-32.9468	-60.6393
ARG	Argentina	-32.8908	-68.8272
AUS	Australia	-31.9522	115.861
AUS	Australia	-31.0905	150.929
ZAF	South Africa	-30.8636	30.3705
ZAF	South Africa	-30.7414	30.455
AUS	Australia	-30.3833	153.067
ARG	Argentina	-30.2133	-61.876
AUS	Australia	-30.1106	153.201
BRA	Brazil	-30.0331	-51.23
ZAF	South Africa	-29.8579	31.0292
BRA	Brazil	-29.6842	-53.8069
ZAF	South Africa	-29.6643	17.8865
ZAF	South Africa	-29.6168	30.3928
LSO	Lesotho	-29.3167	27.4833
ZAF	South Africa	-29.1211	26.214
ZAF	South Africa	-28.8865	31.4699
ZAF	South Africa	-28.762	31.8933
ZAF	South Africa	-28.7323	24.7623
BRA	Brazil	-28.4825	-48.7808
AUS	Australia	-28.3004	153.571
AUS	Australia	-28.0333	152.933
AUS	Australia	-28.0003	153.431
ZAF	South Africa	-27.9864	26.7066
BRA	Brazil	-27.8708	-54.4814
ZAF	South Africa	-27.7695	30.7917
ZAF	South Africa	-27.758	29.9318
ZAF	South Africa	-27.6957	23.0493
BRA	Brazil	-27.5967	-48.5492
BRA	Brazil	-27.5861	-48.5233
AUS	Australia	-27.4886	153.037
ARG	Argentina	-27.4806	-58.8341
AUS	Australia	-27.4679	153.028
ARG	Argentina	-27.3671	-55.8961
BRA	Brazil	-27.3436	-51.6119
PRY	Paraguay	-27.3333	-55.9
ZAF	South Africa	-27.1974	25.9831
ZAF	South Africa	-27.1887	25.3293
ZAF	South Africa	-26.9337	29.2415
BRA	Brazil	-26.9194	-49.0661
BRA	Brazil	-26.8989	-48.6542
ZAF	South Africa	-26.8136	27.8169
PRY	Paraguay	-26.7833	-56.9333
ZAF	South Africa	-26.7167	27.1
ZAF	South Africa	-26.7117	27.8379
ZAF	South Africa	-26.55	29.1667
ZAF	South Africa	-26.5333	29.9833
ZAF	South Africa	-26.5048	28.3592
ZAF	South Africa	-26.4314	28.4771
ZAF	South Africa	-26.2672	28.1219
ZAF	South Africa	-26.2023	28.0436
ZAF	South Africa	-26.1625	27.8725
ZAF	South Africa	-26.0545	28.0589
MOZ	Mozambique	-25.9653	32.5892
ZAF	South Africa	-25.9636	28.1378
ZAF	South Africa	-25.8589	28.1858
PRY	Paraguay	-25.7833	-55.0667
ZAF	South Africa	-25.7751	29.4648
PRY	Paraguay	-25.75	-56.4333
ZAF	South Africa	-25.7449	28.1878
PRY	Paraguay	-25.65	-54.7
ZAF	South Africa	-25.6347	27.7802
ZAF	South Africa	-25.6169	27.9947
BRA	Brazil	-25.5478	-54.5881
PRY	Paraguay	-25.5167	-54.6167
ZAF	South Africa	-25.4745	30.9703
BRA	Brazil	-25.4278	-49.2731
BRA	Brazil	-25.3481	-54.2378
PRY	Paraguay	-25.3167	-57.6
PRY	Paraguay	-25.3007	-57.6359
PRY	Paraguay	-25.2667	-57.6667
ZAF	South Africa	-25.0978	30.4597
BRA	Brazil	-24.7989	-53.3067
ARG	Argentina	-24.7859	-65.4117
ZAF	South Africa	-24.7246	31.1994
BRA	Brazil	-24.7136	-53.7431
ZAF	South Africa	-24.7	28.4
BWA	Botswana	-24.6269	25.8656
ZAF	South Africa	-24.5917	27.4116
PRY	Paraguay	-24.5167	-55.7
AUS	Australia	-24.4167	150.5
PRY	Paraguay	-24.1	-57.0833
BRA	Brazil	-24.0931	-46.6208
PRY	Paraguay	-24.05	-54.35
BRA	Brazil	-23.9608	-46.3336
ZAF	South Africa	-23.9045	29.4688
ZAF	South Africa	-23.8332	30.1635
AUS	Australia	-23.6975	133.884
BRA	Brazil	-23.6633	-52.605
CHL	Chile	-23.65	-70.4
BRA	Brazil	-23.6039	-46.9192
BRA	Brazil	-23.5475	-46.6361
BRA	Brazil	-23.4253	-51.9386
BRA	Brazil	-23.4167	-54.65
BRA	Brazil	-23.3103	-51.1628
BRA	Brazil	-23.0986	-48.9258
BRA	Brazil	-22.9231	-53.1372
BRA	Brazil	-22.9056	-47.0608
BRA	Brazil	-22.9028	-43.2075
BRA	Brazil	-22.8858	-48.445
BRA	Brazil	-22.8522	-43.7753
BRA	Brazil	-22.5986	-48.8003
BRA	Brazil	-22.5542	-45.78
BRA	Brazil	-22.5269	-41.945
BRA	Brazil	-22.4689	-44.4467
CHL	Chile	-22.4667	-68.9333
BRA	Brazil	-22.3708	-41.7869
PRY	Paraguay	-22.35	-60.0333
BRA	Brazil	-22.2292	-50.8931
PRY	Paraguay	-22.1333	-56.5167
BRA	Brazil	-21.7944	-48.1756
BRA	Brazil	-21.6692	-42.0761
BRA	Brazil	-21.4681	-49.2208
BRA	Brazil	-21.3892	-42.6967
BRA	Brazil	-21.2089	-50.4328
BRA	Brazil	-21.1775	-47.8103
BRA	Brazil	-21.1378	-48.9728
BRA	Brazil	-20.9719	-46.1189
BRA	Brazil	-20.8636	-46.3881
BRA	Brazil	-20.8197	-49.3794
BRA	Brazil	-20.7511	-51.6783
BRA	Brazil	-20.7372	-48.9147
BRA	Brazil	-20.5814	-47.8547
BRA	Brazil	-20.5572	-48.5678
BRA	Brazil	-20.5386	-47.4008
BRA	Brazil	-20.4478	-52.8778
BRA	Brazil	-20.3297	-40.2925
MUS	Mauritius	-20.1897	57.7144
MUS	Mauritius	-20.1619	57.4989
BRA	Brazil	-20.1389	-44.8839
BRA	Brazil	-20.0247	-48.9406
BRA	Brazil	-19.9208	-43.9378
BRA	Brazil	-19.6192	-43.2269
BRA	Brazil	-19.5933	-46.9406
BRA	Brazil	-19.3911	-40.0722
AUS	Australia	-19.2664	146.806
BRA	Brazil	-18.9186	-48.2772
BRA	Brazil	-18.775	-42.9325
ZWE	Zimbabwe	-17.8293	31.0539
BOL	Bolivia	-17.8	-63.1667
BRA	Brazil	-17.5694	-52.5511
PYF	French Polynesia	-17.5333	-149.567
BRA	Brazil	-16.6786	-49.2539
BOL	Bolivia	-16.5	-68.15
BRA	Brazil	-16.3267	-48.9528
BRA	Brazil	-16.2525	-47.9503
MWI	Malawi	-15.785	35.0085
BRA	Brazil	-15.7797	-47.9297
BRA	Brazil	-15.5631	-39.3025
BRA	Brazil	-15.5622	-49.9486
PER	Peru	-15.2119	-75.1103
AGO	Angola	-14.9172	13.4925
MWI	Malawi	-13.9669	33.7873
BRA	Brazil	-13.2681	-39.6628
BRA	Brazil	-13.0303	-39.6047
BRA	Brazil	-12.9711	-38.5108
AGO	Angola	-12.7761	15.7392
PER	Peru	-12.0433	-77.0283
BRA	Brazil	-10.9111	-37.0717
BRA	Brazil	-10.2128	-48.3603
BRA	Brazil	-9.66583	-35.7353
AGO	Angola	-9.54015	16.341
BRA	Brazil	-8.87556	-36.3667
AGO	Angola	-8.83682	13.2343
BRA	Brazil	-8.76194	-63.9039
IDN	Indonesia	-8.496	118.541
IDN	Indonesia	-8.4691	122.707
IDN	Indonesia	-8.287	112.395
IDN	Indonesia	-8.1367	115.065
IDN	Indonesia	-8.0657	111.902
BRA	Brazil	-8.05389	-34.8811
IDN	Indonesia	-7.9797	112.63
IDN	Indonesia	-7.81667	112.017
IDN	Indonesia	-7.78278	110.361
IDN	Indonesia	-7.70556	109.031
IDN	Indonesia	-7.6892	108.657
IDN	Indonesia	-7.55611	110.832
IDN	Indonesia	-7.3993	108.261
IDN	Indonesia	-7.3274	108.221
IDN	Indonesia	-7.24917	112.751
IDN	Indonesia	-7.2124	107.905
IDN	Indonesia	-7.1344	106.698
IDN	Indonesia	-7.1277	108.528
IDN	Indonesia	-7.1026	107.764
IDN	Indonesia	-7.0981	109.324
IDN	Indonesia	-6.9932	110.42
IDN	Indonesia	-6.97083	107.567
IDN	Indonesia	-6.93889	107.753
IDN	Indonesia	-6.9377	111.26
BRA	Brazil	-6.87222	-36.9186
IDN	Indonesia	-6.8694	109.14
IDN	Indonesia	-6.8057	110.926
IDN	Indonesia	-6.8048	110.84
IDN	Indonesia	-6.711	108.504
IDN	Indonesia	-6.6978	110.711
IDN	Indonesia	-6.64528	108.41
IDN	Indonesia	-6.55694	107.443
IDN	Indonesia	-6.473	105.878
IDN	Indonesia	-6.32639	108.32
IDN	Indonesia	-6.2349	106.99
IDN	Indonesia	-6.21462	106.845
IDN	Indonesia	-6.17831	106.632
IDN	Indonesia	-6.17028	106.53
IDN	Indonesia	-5.95714	106.073
BRA	Brazil	-5.795	-35.2094
IDN	Indonesia	-5.42544	105.258
BRA	Brazil	-5.1875	-37.3442
IDN	Indonesia	-5.13326	105.436
SYC	Seychelles	-4.61667	55.45
IDN	Indonesia	-4.55	136.89
COD	Congo, Dem. Rep.	-4.32459	15.3215
BRA	Brazil	-3.71722	-38.5431
IDN	Indonesia	-3.46667	102.533
IDN	Indonesia	-3.41667	114.85
BRA	Brazil	-3.10194	-60.025
IDN	Indonesia	-2.53333	112.95
BRA	Brazil	-2.52972	-44.3028
IDN	Indonesia	-2.41773	115.249
ECU	Ecuador	-2.16667	-79.9
IDN	Indonesia	-1.6	103.617
BRA	Brazil	-1.45583	-48.5044
IDN	Indonesia	-1.26753	116.829
IDN	Indonesia	-0.94924	100.354
ECU	Ecuador	-0.71667	-77.1333
ECU	Ecuador	-0.22985	-78.5249
IDN	Indonesia	-0.03333	109.333
IDN	Indonesia	1.08333	104.033
SGP	Singapore	1.28967	103.85
MYS	Malaysia	1.4655	103.758
MYS	Malaysia	1.4726	103.878
MYS	Malaysia	1.4866	103.39
MYS	Malaysia	1.51	103.514
MYS	Malaysia	1.53333	103.667
MYS	Malaysia	1.55	110.333
IDN	Indonesia	1.68333	101.45
MYS	Malaysia	1.7381	103.9
IDN	Indonesia	1.7427	98.7792
MYS	Malaysia	1.8278	103.3
MYS	Malaysia	1.8548	102.933
MYS	Malaysia	1.8681	103.112
MYS	Malaysia	2.0136	103.066
MYS	Malaysia	2.01667	112.933
MYS	Malaysia	2.0251	103.333
MYS	Malaysia	2.0441	102.653
MYS	Malaysia	2.0442	102.569
IDN	Indonesia	2.1	99.8333
MYS	Malaysia	2.11667	111.517
MYS	Malaysia	2.20569	102.256
MYS	Malaysia	2.2673	102.545
MYS	Malaysia	2.3	111.817
MYS	Malaysia	2.35	102.117
MYS	Malaysia	2.3804	102.209
MYS	Malaysia	2.4312	103.84
MYS	Malaysia	2.455	102.233
MYS	Malaysia	2.4701	102.23
MYS	Malaysia	2.5148	102.816
MYS	Malaysia	2.5228	101.796
MYS	Malaysia	2.5536	102.764
MYS	Malaysia	2.65	101.7
MYS	Malaysia	2.7297	101.938
MYS	Malaysia	2.7389	102.249
MYS	Malaysia	2.8033	101.797
MYS	Malaysia	2.8079	102.405
BRA	Brazil	2.81972	-60.6733
MYS	Malaysia	2.93333	102.083
MYS	Malaysia	2.93527	101.691
IDN	Indonesia	2.9845	99.6158
MYS	Malaysia	3.01309	101.614
MYS	Malaysia	3.03333	101.45
MYS	Malaysia	3.0439	101.581
MYS	Malaysia	3.08507	101.533
MYS	Malaysia	3.10726	101.607
MYS	Malaysia	3.1412	101.687
MYS	Malaysia	3.15	101.533
MYS	Malaysia	3.1588	101.757
MYS	Malaysia	3.16667	113.033
COL	Colombia	3.22038	-76.3139
MYS	Malaysia	3.35	101.817
MYS	Malaysia	3.4242	101.185
COL	Colombia	3.43722	-76.5225
MYS	Malaysia	3.4506	102.418
MYS	Malaysia	3.4836	103.4
MYS	Malaysia	3.51667	101.9
IDN	Indonesia	3.58333	98.6667
IDN	Indonesia	3.6001	98.4854
MYS	Malaysia	3.6746	100.987
MYS	Malaysia	3.68333	101.517
MYS	Malaysia	3.7698	100.988
MYS	Malaysia	3.7899	101.857
MYS	Malaysia	3.8077	103.326
CMR	Cameroon	3.86667	11.5167
COL	Colombia	3.88043	-73.7657
MYS	Malaysia	3.936	102.363
MYS	Malaysia	4.0259	101.021
IDN	Indonesia	4.1363	96.1285
COL	Colombia	4.142	-73.6266
MYS	Malaysia	4.16667	101.2
MYS	Malaysia	4.1842	102.047
MYS	Malaysia	4.21667	100.7
MYS	Malaysia	4.2323	100.63
MYS	Malaysia	4.2498	117.887
MYS	Malaysia	4.25	103.417
MYS	Malaysia	4.4148	114.009
NGA	Nigeria	4.4522	7.16808
MYS	Malaysia	4.48178	118.611
MYS	Malaysia	4.5141	103.448
COL	Colombia	4.53389	-75.6811
BRN	Brunei Darussalam	4.58333	114.183
MYS	Malaysia	4.5841	101.083
VEN	Venezuela, RB	4.60218	-61.1112
COL	Colombia	4.60971	-74.0817
MYS	Malaysia	4.6374	103.437
MYS	Malaysia	4.76667	100.933
NGA	Nigeria	4.77742	7.0134
MYS	Malaysia	4.78333	103.433
COL	Colombia	4.80938	-74.098
COL	Colombia	4.81333	-75.6961
MYS	Malaysia	4.85	100.733
BRN	Brunei Darussalam	4.94029	114.948
MYS	Malaysia	5.0108	100.541
MYS	Malaysia	5.0268	118.327
MYS	Malaysia	5.16586	100.478
MYS	Malaysia	5.2056	103.206
MYS	Malaysia	5.28027	115.247
MYS	Malaysia	5.28333	100.267
CIV	Cote d'Ivoire	5.30943	-4.01972
MYS	Malaysia	5.31201	100.442
MYS	Malaysia	5.3302	103.141
MYS	Malaysia	5.3378	116.16
MYS	Malaysia	5.3473	115.745
MYS	Malaysia	5.36499	100.562
MYS	Malaysia	5.41123	100.335
MYS	Malaysia	5.46061	100.307
MYS	Malaysia	5.48032	100.498
GHA	Ghana	5.55602	-0.1969
IDN	Indonesia	5.5577	95.3222
MYS	Malaysia	5.647	100.488
VEN	Venezuela, RB	5.66389	-67.6236
MYS	Malaysia	5.73333	115.933
MYS	Malaysia	5.7336	102.49
MYS	Malaysia	5.8	102.15
MYS	Malaysia	5.81717	100.474
MYS	Malaysia	5.8231	116.047
NGA	Nigeria	5.83523	7.35989
MYS	Malaysia	5.8402	118.118
SUR	Suriname	5.86638	-55.1668
MYS	Malaysia	5.87133	102.232
MYS	Malaysia	5.9749	116.072
MYS	Malaysia	6.03333	102.283
MYS	Malaysia	6.04934	102.14
MYS	Malaysia	6.12104	100.36
MYS	Malaysia	6.13328	102.239
MYS	Malaysia	6.15523	100.534
MYS	Malaysia	6.19776	102.171
NGA	Nigeria	6.20064	6.73384
COL	Colombia	6.25184	-75.5636
MYS	Malaysia	6.26812	100.422
LBR	Liberia	6.30054	-10.7969
MYS	Malaysia	6.32649	99.8432
MYS	Malaysia	6.35	99.8
THA	Thailand	6.42639	101.823
NGA	Nigeria	6.4402	7.4943
MYS	Malaysia	6.4414	100.199
NGA	Nigeria	6.45306	3.39583
THA	Thailand	6.74192	100.691
LKA	Sri Lanka	6.93194	79.8478
THA	Thailand	7.00836	100.477
COL	Colombia	7.12539	-73.1198
THA	Thailand	7.17228	99.6863
THA	Thailand	7.19882	100.595
THA	Thailand	7.55633	99.6114
VEN	Venezuela, RB	7.70131	-72.3557
VEN	Venezuela, RB	7.76694	-72.225
THA	Thailand	7.78933	99.6348
VEN	Venezuela, RB	7.81454	-72.4431
COL	Colombia	7.88333	-72.5053
VEN	Venezuela, RB	7.88782	-67.4724
THA	Thailand	7.89059	98.3981
THA	Thailand	7.9375	99.1446
THA	Thailand	7.97467	99.6335
VEN	Venezuela, RB	8.00861	-62.3989
VEN	Venezuela, RB	8.03125	-72.2605
THA	Thailand	8.0317	98.3341
THA	Thailand	8.0458	98.8103
THA	Thailand	8.07228	99.2923
THA	Thailand	8.07257	98.9105
VEN	Venezuela, RB	8.12923	-63.5409
THA	Thailand	8.16936	100.145
VEN	Venezuela, RB	8.22027	-72.2439
VEN	Venezuela, RB	8.35122	-62.641
PAN	Panama	8.38333	-80.1667
VEN	Venezuela, RB	8.41667	-71.1333
THA	Thailand	8.43333	99.9667
THA	Thailand	8.4509	98.5298
IND	India	8.48333	76.9167
VEN	Venezuela, RB	8.5931	-70.2261
VEN	Venezuela, RB	8.59524	-71.1434
VEN	Venezuela, RB	8.61366	-71.6528
ETH	Ethiopia	8.75	38.9833
VEN	Venezuela, RB	8.76222	-70.4111
VEN	Venezuela, RB	8.88752	-64.2454
VEN	Venezuela, RB	8.92416	-67.4293
PAN	Panama	8.9936	-79.5197
VEN	Venezuela, RB	9.00003	-71.9135
ETH	Ethiopia	9.02497	38.7469
THA	Thailand	9.0302	98.9529
VEN	Venezuela, RB	9.04183	-69.7421
NGA	Nigeria	9.05735	7.48976
VEN	Venezuela, RB	9.06222	-62.051
THA	Thailand	9.14011	99.3331
NGA	Nigeria	9.2	12.4833
VEN	Venezuela, RB	9.21554	-66.0073
VEN	Venezuela, RB	9.31778	-70.6036
VEN	Venezuela, RB	9.33278	-69.1208
VEN	Venezuela, RB	9.35029	-65.3245
VEN	Venezuela, RB	9.37084	-70.4347
THA	Thailand	9.38624	99.1986
CRI	Costa Rica	9.42357	-84.1652
VEN	Venezuela, RB	9.43889	-64.4728
THA	Thailand	9.53567	99.9357
VEN	Venezuela, RB	9.55451	-69.1956
VEN	Venezuela, RB	9.56009	-69.2148
VEN	Venezuela, RB	9.66124	-68.5827
VEN	Venezuela, RB	9.75	-63.1767
VEN	Venezuela, RB	9.78734	-69.7937
VEN	Venezuela, RB	9.86005	-66.3814
VEN	Venezuela, RB	9.91152	-67.3538
VEN	Venezuela, RB	9.91861	-68.3047
VEN	Venezuela, RB	9.92866	-69.6201
CRI	Costa Rica	9.93333	-84.0833
IND	India	9.93333	78.1167
VNM	Vietnam	9.93472	106.345
IND	India	9.98	76.28
CRI	Costa Rica	10	-84.1167
CRI	Costa Rica	10.0167	-84.2167
VNM	Vietnam	10.0167	105.083
CRI	Costa Rica	10.0292	-84.274
VNM	Vietnam	10.0333	105.783
VEN	Venezuela, RB	10.0386	-67.4894
VEN	Venezuela, RB	10.0644	-72.545
VEN	Venezuela, RB	10.0739	-69.3228
PHL	Philippines	10.0795	124.343
VEN	Venezuela, RB	10.08	-69.1261
CRI	Costa Rica	10.088	-84.4702
CRI	Costa Rica	10.1025	-84.3169
VEN	Venezuela, RB	10.1301	-71.2595
VEN	Venezuela, RB	10.1553	-68.5663
VEN	Venezuela, RB	10.1603	-68.895
VEN	Venezuela, RB	10.162	-68.0077
VEN	Venezuela, RB	10.1755	-70.0827
VEN	Venezuela, RB	10.2167	-64.6167
VEN	Venezuela, RB	10.2184	-67.3302
VEN	Venezuela, RB	10.2239	-67.4729
VEN	Venezuela, RB	10.2425	-66.8572
VEN	Venezuela, RB	10.2469	-67.5958
VNM	Vietnam	10.25	105.967
VEN	Venezuela, RB	10.2524	-67.1847
CRI	Costa Rica	10.2809	-84.9595
TTO	Trinidad and Tobago	10.2833	-61.4667
TTO	Trinidad and Tobago	10.3	-61.1833
VEN	Venezuela, RB	10.3144	-72.3247
PHL	Philippines	10.3167	123.891
IND	India	10.3333	76.2333
VEN	Venezuela, RB	10.3399	-68.7425
VNM	Vietnam	10.35	106.35
VEN	Venezuela, RB	10.3883	-71.4399
COL	Colombia	10.3997	-75.5144
VEN	Venezuela, RB	10.4635	-64.1775
VEN	Venezuela, RB	10.488	-66.8792
VEN	Venezuela, RB	10.496	-66.8535
THA	Thailand	10.5	99.1667
PHL	Philippines	10.5208	124.027
VEN	Venezuela, RB	10.5381	-71.5169
TTO	Trinidad and Tobago	10.5833	-61.1167
VEN	Venezuela, RB	10.6038	-67.0303
VEN	Venezuela, RB	10.6112	-66.8521
KHM	Cambodia	10.6167	104.183
VNM	Vietnam	10.6167	106.667
PHL	Philippines	10.6311	122.979
VEN	Venezuela, RB	10.6317	-71.6406
TTO	Trinidad and Tobago	10.6333	-61.3833
TTO	Trinidad and Tobago	10.6333	-61.3333
TTO	Trinidad and Tobago	10.6333	-61.2833
TTO	Trinidad and Tobago	10.6662	-61.5166
TTO	Trinidad and Tobago	10.6667	-61.5333
PHL	Philippines	10.6667	122.95
VEN	Venezuela, RB	10.6678	-63.2585
VNM	Vietnam	10.75	106.667
VEN	Venezuela, RB	10.7906	-68.3258
IND	India	10.8167	78.6833
VEN	Venezuela, RB	10.9333	-68.2772
VNM	Vietnam	10.9333	108.1
VNM	Vietnam	10.95	106.817
VEN	Venezuela, RB	10.958	-63.8491
COL	Colombia	10.9639	-74.7964
VNM	Vietnam	10.9667	106.65
VEN	Venezuela, RB	11.0333	-63.8628
VEN	Venezuela, RB	11.0833	-63.95
VNM	Vietnam	11.2833	106.133
VEN	Venezuela, RB	11.4045	-69.6734
THA	Thailand	11.4996	99.6217
VNM	Vietnam	11.5333	106.917
PHL	Philippines	11.6081	125.432
VEN	Venezuela, RB	11.6956	-70.1996
THA	Thailand	11.7764	102.886
VNM	Vietnam	11.8333	107.967
VNM	Vietnam	11.9148	107.4
IND	India	11.93	79.83
VNM	Vietnam	11.9465	108.442
CUW	Curacao	12.1084	-68.9335
NIC	Nicaragua	12.1328	-86.2504
VNM	Vietnam	12.25	109.183
IND	India	12.3072	76.6497
THA	Thailand	12.3847	99.9098
ABW	Aruba	12.524	-70.027
PHL	Philippines	12.5492	123.734
THA	Thailand	12.5707	99.9588
THA	Thailand	12.6214	102.005
THA	Thailand	12.6664	100.901
THA	Thailand	12.681	101.258
IND	India	12.8667	74.8833
THA	Thailand	12.9074	99.6479
THA	Thailand	12.9333	100.883
IND	India	12.9762	77.6033
BRB	Barbados	13.0667	-59.5333
THA	Thailand	13.0715	101.003
IND	India	13.0878	80.2785
THA	Thailand	13.1119	99.9447
THA	Thailand	13.2047	99.9796
THA	Thailand	13.2402	99.8243
BRB	Barbados	13.25	-59.65
THA	Thailand	13.3622	100.983
THA	Thailand	13.3726	99.8394
THA	Thailand	13.4146	100.003
THA	Thailand	13.5182	99.9547
THA	Thailand	13.5367	99.8171
THA	Thailand	13.5475	100.274
THA	Thailand	13.5833	100.817
THA	Thailand	13.5907	100.107
THA	Thailand	13.6533	100.26
THA	Thailand	13.6585	100.534
SLV	El Salvador	13.6894	-89.1872
THA	Thailand	13.6923	99.8497
THA	Thailand	13.727	100.215
THA	Thailand	13.75	100.517
THA	Thailand	13.802	100.321
THA	Thailand	13.8163	99.8774
THA	Thailand	13.8196	100.044
THA	Thailand	13.8434	100.363
THA	Thailand	13.8474	101.053
THA	Thailand	13.8608	100.515
THA	Thailand	13.9207	100.646
THA	Thailand	13.9208	99.7655
THA	Thailand	13.966	101.513
THA	Thailand	13.9774	100.778
THA	Thailand	13.9791	100.312
SLV	El Salvador	13.9942	-89.5597
THA	Thailand	13.9977	99.9921
THA	Thailand	13.999	100.55
THA	Thailand	14.0041	99.5483
THA	Thailand	14.0373	100.405
THA	Thailand	14.0644	101.515
THA	Thailand	14.0647	100.646
HND	Honduras	14.0818	-87.2068
THA	Thailand	14.1348	100.825
THA	Thailand	14.2046	101.213
THA	Thailand	14.2273	100.579
THA	Thailand	14.3406	100.867
THA	Thailand	14.3628	100.672
PHL	Philippines	14.3833	121.05
IND	India	14.4333	79.9667
THA	Thailand	14.4491	100.728
PHL	Philippines	14.5243	121.079
PHL	Philippines	14.5503	121.033
PHL	Philippines	14.5832	121.041
THA	Thailand	14.5839	104.925
THA	Thailand	14.5884	100.453
PHL	Philippines	14.6	120.983
THA	Thailand	14.6115	100.908
GTM	Guatemala	14.6407	-90.5133
THA	Thailand	14.6468	100.576
PHL	Philippines	14.8419	120.812
MEX	Mexico	14.9	-92.2833
THA	Thailand	14.906	105.078
IND	India	14.9167	79.9833
THA	Thailand	14.9707	102.102
THA	Thailand	14.9812	100.015
THA	Thailand	15.0443	100.537
LAO	Lao PDR	15.1167	105.783
PHL	Philippines	15.15	120.583
THA	Thailand	15.2248	104.853
HND	Honduras	15.25	-88.5667
PHL	Philippines	15.3072	120.946
IND	India	15.35	75.1667
PHL	Philippines	15.4889	120.599
THA	Thailand	15.5163	103.194
THA	Thailand	15.5332	102.723
SDN	Sudan	15.5518	32.5324
THA	Thailand	15.6556	103.584
THA	Thailand	15.6778	104.11
THA	Thailand	15.7047	100.137
MEX	Mexico	15.7333	-96.4667
THA	Thailand	15.7941	104.145
PHL	Philippines	15.8572	120.6
VNM	Vietnam	15.8794	108.335
THA	Thailand	15.8915	100.308
VNM	Vietnam	16.0678	108.221
PHL	Philippines	16.07	120.402
MEX	Mexico	16.25	-92.1333
THA	Thailand	16.4467	102.833
VNM	Vietnam	16.4667	107.6
THA	Thailand	16.4933	102.433
THA	Thailand	16.5776	104.42
THA	Thailand	16.7023	102.856
THA	Thailand	16.7046	103.749
MEX	Mexico	16.75	-92.6333
MMR	Myanmar	16.8053	96.1561
THA	Thailand	16.8248	100.259
MEX	Mexico	16.8634	-99.8901
SAU	Saudi Arabia	16.8892	42.5511
THA	Thailand	17.0516	104.677
SAU	Saudi Arabia	17.1495	42.6254
THA	Thailand	17.1612	104.147
THA	Thailand	17.3244	102.078
THA	Thailand	17.3608	103.105
IND	India	17.3753	78.4744
THA	Thailand	17.4157	102.786
THA	Thailand	17.4257	102.567
SAU	Saudi Arabia	17.4924	44.1277
MEX	Mexico	17.55	-99.5
THA	Thailand	17.6256	100.094
THA	Thailand	17.6754	102.751
THA	Thailand	17.6874	102.473
MEX	Mexico	17.8	-97.7667
MEX	Mexico	17.95	-94.9167
THA	Thailand	17.9651	104.215
LAO	Lao PDR	17.9667	102.6
MEX	Mexico	17.9833	-92.9167
THA	Thailand	17.9928	100.879
JAM	Jamaica	17.997	-76.7936
MEX	Mexico	18	-94.65
PRI	Puerto Rico	18.0111	-66.6141
PRI	Puerto Rico	18.0564	-66.7216
MEX	Mexico	18.15	-94.4167
PRI	Puerto Rico	18.1894	-65.961
SAU	Saudi Arabia	18.2164	42.5053
PRI	Puerto Rico	18.2341	-66.0485
CHN	China	18.2431	109.505
MEX	Mexico	18.2833	-100.267
THA	Thailand	18.2923	99.4928
SAU	Saudi Arabia	18.3064	42.7292
PRI	Puerto Rico	18.3258	-65.6524
VNM	Vietnam	18.3333	105.9
PRI	Puerto Rico	18.3575	-66.111
DOM	Dominican Republic	18.4167	-70.1
JAM	Jamaica	18.4596	-77.3357
THA	Thailand	18.4646	99.1403
PRI	Puerto Rico	18.4663	-66.1057
JAM	Jamaica	18.4712	-77.9188
THA	Thailand	18.4993	98.3649
DOM	Dominican Republic	18.5001	-69.9886
IND	India	18.5196	73.8553
CHN	China	18.5222	110.041
IND	India	18.5333	73.1333
MEX	Mexico	18.5667	-100.783
THA	Thailand	18.5805	99.0074
VNM	Vietnam	18.6667	105.667
CHN	China	18.7493	109.172
THA	Thailand	18.7904	98.9847
IND	India	18.8167	82.7167
MMR	Myanmar	18.8167	95.2167
MEX	Mexico	18.8667	-99.95
MEX	Mexico	19	-98.9833
IND	India	19.0144	72.8479
MEX	Mexico	19.05	-98.2
MEX	Mexico	19.0501	-104.319
THA	Thailand	19.1493	100.275
MEX	Mexico	19.2	-96.1333
CHN	China	19.2306	109.448
MEX	Mexico	19.2817	-99.0033
MEX	Mexico	19.2833	-99.1667
MEX	Mexico	19.2883	-99.6672
DOM	Dominican Republic	19.2952	-70.2554
MEX	Mexico	19.3289	-99.1603
MEX	Mexico	19.3511	-99.0519
DOM	Dominican Republic	19.3832	-69.8474
MEX	Mexico	19.3967	-99.0847
MEX	Mexico	19.4136	-99.0331
MEX	Mexico	19.4172	-99.1569
MEX	Mexico	19.4225	-99.2028
MEX	Mexico	19.4285	-99.1277
MEX	Mexico	19.43	-99.0992
DOM	Dominican Republic	19.45	-70.7
MEX	Mexico	19.4786	-99.0958
MEX	Mexico	19.4889	-99.1836
MEX	Mexico	19.5333	-96.9167
THA	Thailand	19.5539	99.7405
CHN	China	19.577	110.856
DOM	Dominican Republic	19.5847	-70.9849
CHN	China	19.627	110.731
DOM	Dominican Republic	19.7934	-70.6884
VNM	Vietnam	19.8	105.767
MEX	Mexico	19.8167	-97.35
DOM	Dominican Republic	19.8271	-71.1741
MEX	Mexico	19.8333	-98.9833
THA	Thailand	19.9086	99.8325
SAU	Saudi Arabia	20.0129	41.4677
CHN	China	20.0458	110.342
MEX	Mexico	20.117	-98.7333
THA	Thailand	20.1467	99.8526
IND	India	20.2667	73.0167
IND	India	20.3717	72.9049
IND	India	20.4167	72.85
VNM	Vietnam	20.45	106.333
MEX	Mexico	20.5083	-86.9458
VNM	Vietnam	20.5411	105.914
MEX	Mexico	20.55	-102.517
MEX	Mexico	20.6	-100.383
MEX	Mexico	20.6274	-87.0799
IND	India	20.6333	72.9333
VNM	Vietnam	20.65	106.067
MEX	Mexico	20.6667	-103.333
IND	India	20.85	86.3333
VNM	Vietnam	20.8561	106.682
VNM	Vietnam	20.9333	106.317
VNM	Vietnam	20.9511	107.08
MEX	Mexico	21.0167	-99.1833
VNM	Vietnam	21.0167	107.3
VNM	Vietnam	21.0245	105.841
VNM	Vietnam	21.0333	106.783
IND	India	21.1667	72.8333
MEX	Mexico	21.1743	-86.8466
VNM	Vietnam	21.1833	106.05
VNM	Vietnam	21.2667	106.2
SAU	Saudi Arabia	21.2703	40.4158
CHN	China	21.2815	110.343
USA	United States	21.3069	-157.858
SAU	Saudi Arabia	21.4267	39.8261
CHN	China	21.4686	101.551
CHN	China	21.4833	109.1
SAU	Saudi Arabia	21.5169	39.2192
VNM	Vietnam	21.5928	105.844
CHN	China	21.65	110.9
CHN	China	21.85	111.967
MEX	Mexico	21.8833	-102.3
MEX	Mexico	21.95	-100
CHN	China	21.95	108.617
CHN	China	21.9532	100.384
CHN	China	21.983	112.501
MEX	Mexico	21.9833	-99.0167
CHN	China	22	100.8
TWN	Taiwan, China	22.0042	120.744
MEX	Mexico	22.15	-100.983
MAC	Macao SAR, China	22.2006	113.546
MEX	Mexico	22.2167	-97.85
CHN	China	22.25	112.783
CHN	China	22.2769	113.568
CHN	China	22.2815	109.529
HKG	Hong Kong SAR, China	22.2855	114.158
IND	India	22.3	73.2
CHN	China	22.3253	110.256
VNM	Vietnam	22.3402	103.844
CHN	China	22.373	110.947
MEX	Mexico	22.4	-99.6
MEX	Mexico	22.4	-97.9167
MEX	Mexico	22.4333	-100.283
VNM	Vietnam	22.4833	103.95
CHN	China	22.5206	113.382
CHN	China	22.5455	114.068
MMR	Myanmar	22.5667	95.7
IND	India	22.5697	88.3697
CHN	China	22.5833	113.083
TWN	Taiwan, China	22.6163	120.313
TWN	Taiwan, China	22.6266	120.361
CHN	China	22.6333	110.15
TWN	Taiwan, China	22.6714	120.488
IND	India	22.75	73.6333
TWN	Taiwan, China	22.7583	121.144
CHN	China	22.782	115.348
CHN	China	22.7886	100.975
CHN	China	22.8167	108.317
VNM	Vietnam	22.8333	104.983
CHN	China	22.8772	110.557
CHN	China	22.9306	112.037
CHN	China	22.9753	115.332
CHN	China	22.9769	103.711
TWN	Taiwan, China	22.9908	120.213
CHN	China	23.0128	104.451
CHN	China	23.0268	113.131
IND	India	23.0333	72.6167
CHN	China	23.0489	113.745
CHN	China	23.0512	112.46
CHN	China	23.0833	114.4
CHN	China	23.0964	109.609
CHN	China	23.1167	113.25
TWN	Taiwan, China	23.1249	120.461
CHN	China	23.1262	104.741
IND	India	23.1333	70.0167
CHN	China	23.1615	99.2023
CHN	China	23.2025	106.382
TWN	Taiwan, China	23.3069	120.311
CHN	China	23.3107	116.169
CHN	China	23.3553	107.556
CHN	China	23.36	103.437
CHN	China	23.3667	103.15
CHN	China	23.3667	104.25
CHN	China	23.3681	116.715
CHN	China	23.3847	106.574
CHN	China	23.3925	110.081
MEX	Mexico	23.4167	-99.3833
CHN	China	23.431	116.046
CHN	China	23.4517	108.588
TWN	Taiwan, China	23.4594	120.332
TWN	Taiwan, China	23.4629	120.243
IND	India	23.4667	73.3
CHN	China	23.4683	100.684
TWN	Taiwan, China	23.4792	120.449
CHN	China	23.4833	111.317
CHN	China	23.5289	116.364
CHN	China	23.5543	110.398
CHN	China	23.5711	102.004
IND	India	23.6	72.95
CHN	China	23.6026	102.831
CHN	China	23.6331	115.193
CHN	China	23.6651	116.638
CHN	China	23.6914	102.487
CHN	China	23.697	114.982
CHN	China	23.7	113.033
TWN	Taiwan, China	23.7094	120.543
BGD	Bangladesh	23.7104	90.4074
MEX	Mexico	23.7333	-99.1333
CHN	China	23.7333	114.683
TWN	Taiwan, China	23.7464	120.753
CHN	China	23.7957	98.804
CHN	China	23.8809	113.641
CHN	China	23.8833	100.083
CHN	China	23.9	106.617
TWN	Taiwan, China	23.9157	120.664
TWN	Taiwan, China	23.9591	120.685
CHN	China	23.9605	101.083
TWN	Taiwan, China	23.9619	120.574
CHN	China	24.0118	99.2396
MEX	Mexico	24.0333	-104.667
CHN	China	24.0519	105.075
CHN	China	24.059	114.205
TWN	Taiwan, China	24.0733	120.563
SAU	Saudi Arabia	24.0891	38.0637
TWN	Taiwan, China	24.1469	120.684
ARE	United Arab Emirates	24.1917	55.7606
IND	India	24.1997	82.6753
CHN	China	24.2208	97.7868
TWN	Taiwan, China	24.25	120.717
CHN	China	24.2977	116.107
CHN	China	24.3126	109.389
CHN	China	24.355	102.542
CHN	China	24.3809	116.649
CHN	China	24.4042	103.443
CHN	China	24.4164	111.548
CHN	China	24.4333	98.5833
ARE	United Arab Emirates	24.4667	54.3667
IND	India	24.4667	88.0667
SAU	Saudi Arabia	24.4686	39.6142
CHN	China	24.4798	118.082
CHN	China	24.5133	117.656
TWN	Taiwan, China	24.5643	120.824
USA	United States	24.5645	-81.7633
IND	India	24.5862	78.7288
CHN	China	24.6009	98.7042
CHN	China	24.6452	110.643
CHN	China	24.6674	109.235
SAU	Saudi Arabia	24.6877	46.7219
CHN	China	24.6928	108.085
CHN	China	24.7077	103.405
USA	United States	24.7138	-81.0903
CHN	China	24.7236	116.724
CHN	China	24.7364	97.9136
TWN	Taiwan, China	24.757	121.753
CHN	China	24.7811	112.382
CHN	China	24.8	113.583
TWN	Taiwan, China	24.8036	120.969
CHN	China	24.8289	99.5923
CHN	China	24.8333	110.817
TWN	Taiwan, China	24.8383	121.008
CHN	China	24.8625	114.208
TWN	Taiwan, China	24.8837	121.29
PAK	Pakistan	24.9056	67.0822
CHN	China	24.9139	118.586
CHN	China	24.9454	102.2
CHN	China	24.9482	114.066
TWN	Taiwan, China	24.9937	121.297
CHN	China	24.9949	98.5128
CHN	China	25.0017	117.527
TWN	Taiwan, China	25.0143	121.467
CHN	China	25.0389	102.718
CHN	China	25.0456	101.528
TWN	Taiwan, China	25.0478	121.532
BHS	Bahamas, The	25.0582	-77.3431
CHN	China	25.0667	109.25
CHN	China	25.0833	104.9
CHN	China	25.1072	117.022
CHN	China	25.1167	99.1667
TWN	Taiwan, China	25.1283	121.742
QAT	Qatar	25.1508	51.5378
CHN	China	25.2325	112.54
ARE	United Arab Emirates	25.2582	55.3047
QAT	Qatar	25.2793	51.5224
CHN	China	25.2819	110.286
ARE	United Arab Emirates	25.2881	55.8816
IRN	Iran, Islamic Rep.	25.2919	60.643
QAT	Qatar	25.2919	51.4244
CHN	China	25.3123	118.301
ARE	United Arab Emirates	25.3313	56.342
ARE	United Arab Emirates	25.3573	55.4033
CHN	China	25.3832	112.979
SAU	Saudi Arabia	25.4	49.65
CHN	China	25.4095	116.384
ARE	United Arab Emirates	25.4111	55.435
MEX	Mexico	25.4167	-101
QAT	Qatar	25.4169	51.4039
CHN	China	25.4394	119.01
CHN	China	25.4744	112.328
CHN	China	25.4833	103.783
CHN	China	25.4952	111.135
CHN	China	25.5081	119.807
MEX	Mexico	25.55	-103.433
CHN	China	25.5594	112.364
MEX	Mexico	25.5667	-103.5
IND	India	25.6	85.1167
CHN	China	25.6032	115.796
CHN	China	25.6196	110.642
MEX	Mexico	25.65	-100.083
MEX	Mexico	25.6667	-100.317
CHN	China	25.6667	104.233
CHN	China	25.6711	99.9802
CHN	China	25.6751	117.845
MEX	Mexico	25.7	-103.267
CHN	China	25.7	100.183
USA	United States	25.7215	-80.2684
CHN	China	25.725	119.379
CHN	China	25.7333	112.746
USA	United States	25.7624	-80.3547
USA	United States	25.7743	-80.1937
USA	United States	25.7849	-80.1447
USA	United States	25.7863	-80.1898
CHN	China	25.7867	112.351
ARE	United Arab Emirates	25.7895	55.9432
USA	United States	25.7906	-80.1301
CHN	China	25.7936	110.009
CHN	China	25.8	113.033
CHN	China	25.8006	100.574
USA	United States	25.8195	-80.3553
CHN	China	25.85	114.933
USA	United States	25.8576	-80.2781
USA	United States	25.8651	-80.3245
CHN	China	25.8667	98.8667
MEX	Mexico	25.8833	-97.5
USA	United States	25.8901	-80.1867
CHN	China	25.8936	111.588
CHN	China	25.8948	99.4294
USA	United States	25.9053	-80.2572
USA	United States	25.9355	-80.214
CHN	China	25.9446	111.036
USA	United States	25.9812	-80.1484
MEX	Mexico	25.9833	-98.1
USA	United States	25.9873	-80.2323
USA	United States	26.0112	-80.1495
CHN	China	26.0367	110.641
EGY	Egypt, Arab Rep.	26.0549	32.1633
CHN	China	26.0614	119.306
USA	United States	26.0629	-80.2331
CHN	China	26.0817	113.982
MEX	Mexico	26.0833	-98.2833
USA	United States	26.1004	-80.3998
CHN	China	26.1066	113.133
USA	United States	26.1223	-80.1434
BHR	Bahrain	26.1239	50.5736
USA	United States	26.1577	-80.2861
USA	United States	26.1723	-80.132
BHR	Bahrain	26.1736	50.5478
USA	United States	26.2034	-98.23
JPN	Japan	26.2122	127.679
BHR	Bahrain	26.2154	50.5832
CHN	China	26.2167	111.617
BHR	Bahrain	26.2167	50.5833
BHR	Bahrain	26.2333	50.5
USA	United States	26.2379	-80.1248
USA	United States	26.2445	-80.2064
CHN	China	26.2486	117.619
CHN	China	26.25	105.933
USA	United States	26.2518	-80.1789
BHR	Bahrain	26.2572	50.6119
CHN	China	26.2667	107.517
USA	United States	26.2712	-80.2706
SAU	Saudi Arabia	26.3032	50.1353
USA	United States	26.3101	-80.2373
USA	United States	26.3184	-80.0998
SAU	Saudi Arabia	26.326	43.975
USA	United States	26.3587	-80.0831
CHN	China	26.3888	111.262
CHN	China	26.3889	112.379
CHN	China	26.3927	117.775
CHN	China	26.4024	112.859
CHN	China	26.439	99.4406
USA	United States	26.4615	-80.0728
CHN	China	26.5286	119.463
IRN	Iran, Islamic Rep.	26.5578	54.0194
IRN	Iran, Islamic Rep.	26.5579	54.8807
USA	United States	26.5629	-81.9495
CHN	China	26.5833	106.717
CHN	China	26.5833	107.983
CHN	China	26.5851	101.713
CHN	China	26.5944	104.833
CHN	China	26.615	118.906
USA	United States	26.6159	-80.057
USA	United States	26.6237	-80.1253
CHN	China	26.645	118.174
CHN	China	26.6617	119.523
CHN	China	26.6626	102.244
USA	United States	26.7153	-80.0534
CHN	China	26.7684	112.108
CHN	China	26.8425	109.179
IND	India	26.85	80.9167
CHN	China	26.8881	112.615
CHN	China	26.9083	118.982
IND	India	26.9167	75.8167
IRN	Iran, Islamic Rep.	26.9581	56.2719
LBY	Libya	27.0377	14.4283
USA	United States	27.0595	-80.1364
USA	United States	27.0681	-82.3729
CHN	China	27.0892	119.645
CHN	China	27.1172	114.979
IRN	Iran, Islamic Rep.	27.1467	57.0801
IRN	Iran, Islamic Rep.	27.1865	56.2808
CHN	China	27.1931	103.527
CHN	China	27.1958	99.3248
IRN	Iran, Islamic Rep.	27.2024	60.6848
CHN	China	27.25	111.467
USA	United States	27.2939	-80.3503
CHN	China	27.3125	105.294
CHN	China	27.3167	103.717
CHN	China	27.3273	120.214
USA	United States	27.3364	-82.5306
SAU	Saudi Arabia	27.3513	35.6901
CHN	China	27.3644	118.857
CHN	China	27.3661	110.935
CHN	China	27.3802	102.541
CHN	China	27.427	101.51
USA	United States	27.4467	-80.3256
CHN	China	27.45	104.833
BTN	Bhutan	27.4661	89.6419
USA	United States	27.4989	-82.5748
MEX	Mexico	27.5	-99.5167
SAU	Saudi Arabia	27.5219	41.6907
CHN	China	27.5494	109.959
CHN	China	27.6124	118.205
CHN	China	27.6167	113.85
USA	United States	27.6386	-80.3973
USA	United States	27.6502	-80.3596
IRN	Iran, Islamic Rep.	27.6652	54.1371
CHN	China	27.6867	106.907
CHN	China	27.6881	111.429
CHN	China	27.7018	103.248
CHN	China	27.7022	99.5373
USA	United States	27.7069	-97.3497
CHN	China	27.7163	119.919
CHN	China	27.7172	109.185
CHN	China	27.7333	112.533
CHN	China	27.7344	111.994
CHN	China	27.7377	103.857
ESP	Spain	27.7567	-15.5787
USA	United States	27.7709	-82.6793
CHN	China	27.7739	116.915
USA	United States	27.8006	-97.3964
CHN	China	27.8043	114.933
CHN	China	27.8224	99.7693
CHN	China	27.8298	114.019
CHN	China	27.8333	113.15
CHN	China	27.8333	114.4
CHN	China	27.8333	99.6
CHN	China	27.85	112.9
CHN	China	27.8508	104.969
EGY	Egypt, Arab Rep.	27.8518	34.305
CHN	China	27.8801	99.0908
CHN	China	27.8833	102.267
USA	United States	27.8915	-82.5057
USA	United States	27.8969	-82.676
USA	United States	27.9095	-82.7873
USA	United States	27.9141	-82.2996
CHN	China	27.9308	101.278
USA	United States	27.9475	-82.4584
USA	United States	27.9578	-82.4588
USA	United States	27.9659	-82.8001
CHN	China	27.9994	120.667
USA	United States	28.0074	-82.5154
CHN	China	28.0151	102.842
USA	United States	28.0345	-80.5887
USA	United States	28.0395	-81.9498
USA	United States	28.0466	-82.6864
CHN	China	28.0721	104.189
CHN	China	28.0723	99.0232
USA	United States	28.0836	-80.6081
CHN	China	28.1164	117.662
ESP	Spain	28.1227	-16.726
CHN	China	28.1375	106.82
CHN	China	28.1395	115.765
MEX	Mexico	28.1901	-105.47
CHN	China	28.2	112.967
CHN	China	28.2006	103.582
CHN	China	28.2039	99.8094
IRN	Iran, Islamic Rep.	28.2211	61.2158
CHN	China	28.2333	117
CHN	China	28.2665	103.568
USA	United States	28.3047	-81.4167
USA	United States	28.3078	-81.4213
CHN	China	28.3102	102.412
CHN	China	28.3167	109.733
CHN	China	28.3167	109.717
CHN	China	28.3802	111.206
SAU	Saudi Arabia	28.3833	36.5833
CHN	China	28.3881	114.77
IND	India	28.4	77.85
CHN	China	28.4532	117.969
CHN	China	28.4604	119.91
IND	India	28.4667	77.0333
ESP	Spain	28.4682	-16.2546
EGY	Egypt, Arab Rep.	28.5036	30.8004
CHN	China	28.511	99.0159
IND	India	28.5167	80.15
CHN	China	28.5236	112.125
USA	United States	28.5383	-81.3792
CHN	China	28.5526	102.168
CHN	China	28.5679	103.91
CHN	China	28.5777	104.921
IND	India	28.58	77.33
USA	United States	28.6122	-80.8075
CHN	China	28.6208	104.299
MEX	Mexico	28.6333	-106.083
IND	India	28.6358	77.2244
KWT	Kuwait	28.6392	47.9306
CHN	China	28.6416	102.509
CHN	China	28.6667	121.35
IND	India	28.6667	77.2167
USA	United States	28.67	-81.2081
USA	United States	28.6778	-81.3279
CHN	China	28.6803	121.443
CHN	China	28.6833	115.883
MEX	Mexico	28.7	-100.517
CHN	China	28.7167	109.617
USA	United States	28.7322	-82.5062
IRN	Iran, Islamic Rep.	28.7519	54.5444
CHN	China	28.7667	104.624
USA	United States	28.7814	-82.6151
CHN	China	28.8116	105.834
CHN	China	28.816	113.076
IRN	Iran, Islamic Rep.	28.8438	52.5707
CHN	China	28.8462	103.546
CHN	China	28.8724	105.44
CHN	China	28.8886	108.764
USA	United States	28.8922	-99.095
CHN	China	28.9233	119.968
IRN	Iran, Islamic Rep.	28.9383	53.6482
CHN	China	28.9596	103.901
IRN	Iran, Islamic Rep.	28.9684	50.8385
CHN	China	28.9709	102.771
USA	United States	28.9828	-95.9694
IND	India	28.9833	77.7
USA	United States	28.9889	-80.9023
CHN	China	28.9924	116.668
CHN	China	29.0028	114.187
CHN	China	29.0081	117.54
USA	United States	29.0283	-81.3031
USA	United States	29.03	-81.3251
CHN	China	29.0322	111.678
MEX	Mexico	29.0667	-110.967
KWT	Kuwait	29.0825	48.1303
KWT	Kuwait	29.0833	48.0833
IRN	Iran, Islamic Rep.	29.106	58.357
CHN	China	29.1069	114.438
CHN	China	29.1294	110.478
KWT	Kuwait	29.145	48.1303
USA	United States	29.1694	-95.4319
USA	United States	29.1872	-82.1401
IRN	Iran, Islamic Rep.	29.1988	54.3278
USA	United States	29.1995	-82.0917
CHN	China	29.2091	103.946
USA	United States	29.2108	-81.0228
KWT	Kuwait	29.2253	48.1017
CHN	China	29.2357	109.426
CHN	China	29.2399	102.372
KWT	Kuwait	29.2572	48.0572
IRN	Iran, Islamic Rep.	29.2666	51.2159
KWT	Kuwait	29.2692	47.9781
IRN	Iran, Islamic Rep.	29.2762	56.8014
CHN	China	29.2947	117.208
KWT	Kuwait	29.295	47.9331
USA	United States	29.3013	-94.7977
CHN	China	29.3031	113.887
KWT	Kuwait	29.3032	48.0488
CHN	China	29.3151	120.077
CHN	China	29.3333	113.092
KWT	Kuwait	29.3339	48.0761
USA	United States	29.3361	-98.0957
KWT	Kuwait	29.3375	47.6581
CHN	China	29.3416	104.777
CHN	China	29.3431	105.284
KWT	Kuwait	29.3472	47.9617
IND	India	29.35	79.5667
CHN	China	29.3509	102.652
CHN	China	29.3514	105.895
CHN	China	29.3596	112.402
KWT	Kuwait	29.365	48.0014
KWT	Kuwait	29.3697	47.9783
IND	India	29.3889	76.9681
USA	United States	29.4241	-98.4936
KWT	Kuwait	29.4425	48.2747
IRN	Iran, Islamic Rep.	29.452	55.6814
CHN	China	29.4594	109.439
IRN	Iran, Islamic Rep.	29.4963	60.8629
CHN	China	29.5189	112.548
USA	United States	29.5572	-95.8086
CHN	China	29.5623	103.764
CHN	China	29.5628	106.553
USA	United States	29.5636	-95.286
IRN	Iran, Islamic Rep.	29.5791	50.517
CHN	China	29.5835	105.062
USA	United States	29.585	-81.2078
USA	United States	29.5958	-90.7195
CHN	China	29.5964	115.321
IRN	Iran, Islamic Rep.	29.6036	52.5388
CHN	China	29.6083	103.486
IRN	Iran, Islamic Rep.	29.6195	51.6541
USA	United States	29.6197	-95.6349
CHN	China	29.65	91.1
CHN	China	29.6863	118.01
USA	United States	29.6911	-95.2091
USA	United States	29.6994	-91.2068
USA	United States	29.7013	-95.5392
CHN	China	29.7022	107.392
USA	United States	29.703	-98.1245
USA	United States	29.7058	-95.4588
CHN	China	29.7114	118.312
USA	United States	29.718	-95.4338
CHN	China	29.7333	115.983
CHN	China	29.7436	103.567
USA	United States	29.7609	-95.3625
USA	United States	29.7633	-95.3633
CHN	China	29.7806	104.852
USA	United States	29.8312	-95.4741
CHN	China	29.8759	109.319
CHN	China	29.8782	121.549
USA	United States	29.8833	-97.9414
CHN	China	29.8833	114.217
IRN	Iran, Islamic Rep.	29.8917	51.6867
USA	United States	29.8947	-81.3145
CHN	China	29.8991	116.551
IRN	Iran, Islamic Rep.	29.9275	56.5722
CHN	China	29.9284	119.591
USA	United States	29.9414	-95.3445
USA	United States	29.9547	-90.0751
CHN	China	29.9833	103.017
USA	United States	29.9941	-90.2417
CHN	China	29.9947	106.257
CHN	China	29.9981	104.14
EGY	Egypt, Arab Rep.	30.0081	31.2109
CHN	China	30.0107	122.205
CHN	China	30.011	120.572
CHN	China	30.0135	120.289
CHN	China	30.033	112.853
USA	United States	30.0336	-95.2611
CHN	China	30.05	121.149
CHN	China	30.0513	101.96
CHN	China	30.055	103.834
EGY	Egypt, Arab Rep.	30.0626	31.2497
IRN	Iran, Islamic Rep.	30.114	51.5217
CHN	China	30.1154	116.683
IRN	Iran, Islamic Rep.	30.1165	55.1186
CHN	China	30.1167	104.65
IND	India	30.1167	78.3167
CHN	China	30.1282	111.778
IND	India	30.1833	78.1167
IND	India	30.2	74.95
CHN	China	30.2	110.691
EGY	Egypt, Arab Rep.	30.2104	31.3681
USA	United States	30.2131	-93.2044
CHN	China	30.2211	111.199
USA	United States	30.2224	-92.6571
USA	United States	30.2241	-92.0198
CHN	China	30.2358	119.718
CHN	China	30.2658	119.472
USA	United States	30.2672	-97.7431
USA	United States	30.2752	-89.7812
CHN	China	30.2811	105.023
IRN	Iran, Islamic Rep.	30.2832	57.0788
USA	United States	30.2904	-82.1619
USA	United States	30.293	-97.7372
CHN	China	30.2936	120.161
USA	United States	30.3119	-95.456
USA	United States	30.3322	-81.6556
IRN	Iran, Islamic Rep.	30.3392	48.3043
CHN	China	30.3503	112.19
CHN	China	30.3512	106.287
IRN	Iran, Islamic Rep.	30.3586	50.7981
USA	United States	30.364	-97.8281
CHN	China	30.3695	115.492
CHN	China	30.3745	106.773
CHN	China	30.3833	113.4
CHN	China	30.391	104.549
MAR	Morocco	30.3947	-9.20897
USA	United States	30.396	-88.8853
CHN	China	30.4	112.9
CHN	China	30.4	114.833
USA	United States	30.4054	-91.1907
IRN	Iran, Islamic Rep.	30.4067	55.9939
CHN	China	30.4159	103.461
MAR	Morocco	30.4202	-9.59815
USA	United States	30.4256	-97.8477
IRN	Iran, Islamic Rep.	30.4298	49.0763
USA	United States	30.4383	-84.2807
USA	United States	30.4394	-97.62
IRN	Iran, Islamic Rep.	30.4397	48.1664
CHN	China	30.45	114.8
USA	United States	30.4508	-91.1545
CHN	China	30.4741	106.637
IRQ	Iraq	30.4829	48.0144
USA	United States	30.5052	-97.8203
CHN	China	30.508	105.573
USA	United States	30.5083	-97.6789
CHN	China	30.5092	117.051
USA	United States	30.523	-87.9033
CHN	China	30.5333	120.683
USA	United States	30.5335	-92.0815
USA	United States	30.5788	-97.8531
CHN	China	30.5822	105.251
CHN	China	30.5833	114.267
EGY	Egypt, Arab Rep.	30.5877	31.502
IND	India	30.5888	76.8456
IRN	Iran, Islamic Rep.	30.5959	50.2417
USA	United States	30.6035	-87.9036
CHN	China	30.6087	118.327
USA	United States	30.628	-96.3344
IND	India	30.6456	76.3825
IRN	Iran, Islamic Rep.	30.6497	48.6647
IND	India	30.65	75.6
CHN	China	30.65	113.767
CHN	China	30.6578	117.483
CHN	China	30.6667	104.067
IRN	Iran, Islamic Rep.	30.6682	51.588
IND	India	30.68	76.7221
USA	United States	30.6806	-88.0701
USA	United States	30.6903	-88.0468
USA	United States	30.6944	-88.0431
IRN	Iran, Islamic Rep.	30.7006	49.8315
CHN	China	30.7144	111.285
EGY	Egypt, Arab Rep.	30.7301	31.8018
CHN	China	30.7305	118.002
USA	United States	30.7305	-81.5465
CHN	China	30.7328	118.911
CHN	China	30.7367	107.201
CHN	China	30.7522	120.75
LBY	Libya	30.7554	20.2263
IRN	Iran, Islamic Rep.	30.7597	49.705
USA	United States	30.7621	-86.5705
IRN	Iran, Islamic Rep.	30.7949	50.5646
CHN	China	30.7951	106.085
IRN	Iran, Islamic Rep.	30.8127	56.564
CHN	China	30.8297	111.774
CHN	China	30.8421	106.968
USA	United States	30.8463	-93.289
CHN	China	30.8644	112.666
CHN	China	30.8695	101.884
CHN	China	30.8703	120.093
CHN	China	30.8712	105.385
IRN	Iran, Islamic Rep.	30.8946	49.4092
CHN	China	30.9	108.467
IND	India	30.9167	77.1167
CHN	China	30.9167	113.9
CHN	China	30.9333	117.767
CHN	China	30.9333	118.733
CHN	China	30.9418	100.31
SAU	Saudi Arabia	30.9753	41.0381
CHN	China	30.9848	118.051
CHN	China	31.001	103.618
CHN	China	31.0011	102.364
CHN	China	31.0024	103.622
IRN	Iran, Islamic Rep.	31.0287	61.5012
CHN	China	31.0336	112.205
EGY	Egypt, Arab Rep.	31.0364	31.3807
CHN	China	31.0847	118.194
CHN	China	31.0851	107.865
CHN	China	31.0941	105.087
IND	India	31.1	77.1667
USA	United States	31.1171	-97.7278
CHN	China	31.1287	118.006
CHN	China	31.1302	104.382
CHN	China	31.1463	118.565
IRN	Iran, Islamic Rep.	31.1608	52.6506
USA	United States	31.1615	-92.095
CHN	China	31.1661	112.583
CHN	China	31.1667	97.2333
CHN	China	31.1959	121.447
EGY	Egypt, Arab Rep.	31.2	29.9
CHN	China	31.2159	107.501
IND	India	31.2178	75.7694
USA	United States	31.2198	-81.9584
CHN	China	31.2222	121.458
ISR	Israel	31.2518	34.7913
IRN	Iran, Islamic Rep.	31.2656	56.8055
CHN	China	31.2749	106.287
IRN	Iran, Islamic Rep.	31.28	49.6035
USA	United States	31.3113	-92.4451
CHN	China	31.3114	120.618
IRN	Iran, Islamic Rep.	31.3203	48.6693
IND	India	31.3256	75.5792
USA	United States	31.3271	-89.2903
USA	United States	31.3382	-94.7291
CHN	China	31.3476	118.368
CHN	China	31.3583	118.014
CHN	China	31.3621	110.729
EGY	Egypt, Arab Rep.	31.4	31.8
IRN	Iran, Islamic Rep.	31.4167	51.5667
CHN	China	31.4429	103.172
CHN	China	31.4444	116.947
CHN	China	31.4478	121.094
USA	United States	31.4505	-83.5085
CHN	China	31.4593	104.754
USA	United States	31.4656	-100.492
CHN	China	31.4771	102.062
CHN	China	31.4792	103.58
USA	United States	31.5545	-110.304
IRN	Iran, Islamic Rep.	31.5608	48.1831
CHN	China	31.564	121.174
CHN	China	31.5651	107.097
CHN	China	31.5689	120.289
IRN	Iran, Islamic Rep.	31.5917	54.4318
CHN	China	31.6	117.867
CHN	China	31.6073	118.98
IRN	Iran, Islamic Rep.	31.6128	55.4107
MAR	Morocco	31.6315	-8.00828
IND	India	31.6331	74.8656
CHN	China	31.6363	105.155
CHN	China	31.6462	120.742
CHN	China	31.65	118.525
CHN	China	31.6544	121.102
CHN	China	31.6847	103.85
CHN	China	31.6957	118.498
CHN	China	31.7111	113.363
MEX	Mexico	31.7333	-106.483
CHN	China	31.7346	105.932
IRN	Iran, Islamic Rep.	31.7471	54.2088
CHN	China	31.7568	110.673
USA	United States	31.7587	-106.487
USA	United States	31.7621	-95.6308
ISR	Israel	31.779	35.2253
CHN	China	31.7833	119.967
CHN	China	31.8111	121.655
IND	India	31.8425	74.7589
USA	United States	31.8457	-102.368
CHN	China	31.8639	117.281
CHN	China	31.865	120.539
CHN	China	31.8667	106.75
CHN	China	31.8772	118.489
IRN	Iran, Islamic Rep.	31.8972	54.3675
CHN	China	31.9006	102.221
CHN	China	31.9156	107.243
IRN	Iran, Islamic Rep.	31.9364	49.3039
CHN	China	31.9382	103.419
JOR	Jordan	31.9552	35.945
USA	United States	31.9576	-110.956
IRN	Iran, Islamic Rep.	31.9652	51.2873
CHN	China	31.9818	120.161
CHN	China	31.9867	121.688
USA	United States	31.9974	-102.078
CHN	China	32.0303	120.875
IRN	Iran, Islamic Rep.	32.0339	51.8794
CHN	China	32.0422	112.145
IRN	Iran, Islamic Rep.	32.0455	48.8567
CHN	China	32.055	110.734
CHN	China	32.0617	118.778
ISR	Israel	32.0806	34.8142
ISR	Israel	32.0809	34.7806
USA	United States	32.0835	-81.0998
LBY	Libya	32.0836	23.9764
ISR	Israel	32.0917	34.885
IND	India	32.1	76.2667
LBY	Libya	32.1167	20.0667
CHN	China	32.1228	114.066
CHN	China	32.1253	106.463
USA	United States	32.1639	-80.7533
ISR	Israel	32.1658	34.8367
IRN	Iran, Islamic Rep.	32.1942	48.2436
CHN	China	32.1957	106.932
USA	United States	32.2049	-95.8555
CHN	China	32.2092	119.434
USA	United States	32.2217	-110.926
CHN	China	32.2218	110.236
IRN	Iran, Islamic Rep.	32.2501	54.0166
USA	United States	32.2504	-101.479
IRN	Iran, Islamic Rep.	32.2569	50.561
USA	United States	32.2732	-89.9859
CHN	China	32.29	105.513
IRN	Iran, Islamic Rep.	32.3061	53.6744
IRN	Iran, Islamic Rep.	32.31	54.0175
USA	United States	32.3123	-106.778
CHN	China	32.3219	118.298
USA	United States	32.3252	-95.2948
IRN	Iran, Islamic Rep.	32.3256	50.8644
CHN	China	32.3257	109.723
USA	United States	32.3284	-95.3036
USA	United States	32.3526	-90.8779
CHN	China	32.3539	106.832
CHN	China	32.3883	120.555
USA	United States	32.3909	-110.966
CHN	China	32.3972	119.436
CHN	China	32.4093	104.529
USA	United States	32.4285	-90.1323
USA	United States	32.4316	-80.6698
CHN	China	32.442	105.823
CHN	China	32.4767	117.158
USA	United States	32.4842	-92.6682
CHN	China	32.4933	119.911
USA	United States	32.5007	-94.7405
USA	United States	32.5093	-92.1193
USA	United States	32.5146	-101.576
USA	United States	32.516	-93.7321
USA	United States	32.5252	-93.7502
CHN	China	32.5259	106.047
LBY	Libya	32.5319	13.0175
MEX	Mexico	32.5333	-117.017
USA	United States	32.5421	-97.3208
CHN	China	32.5428	111.509
USA	United States	32.5483	-92.0452
USA	United States	32.5497	-83.8844
USA	United States	32.5632	-97.1417
CHN	China	32.5667	110.783
CHN	China	32.5816	116.793
CHN	China	32.5903	105.233
USA	United States	32.5921	-96.7561
ISR	Israel	32.6083	35.3333
IRQ	Iraq	32.616	44.0249
CHN	China	32.6227	105.345
CHN	China	32.6264	116.997
PRT	Portugal	32.6333	-16.9
IRN	Iran, Islamic Rep.	32.6344	51.3668
CHN	China	32.6394	103.597
USA	United States	32.64	-117.084
MEX	Mexico	32.6519	-115.468
IRN	Iran, Islamic Rep.	32.6572	51.6776
USA	United States	32.6732	-97.4606
USA	United States	32.679	-115.499
CHN	China	32.68	109.017
CHN	China	32.6822	112.082
IRN	Iran, Islamic Rep.	32.6941	47.2679
USA	United States	32.7153	-117.157
USA	United States	32.7254	-97.3208
USA	United States	32.7258	-109.098
IND	India	32.7333	74.8667
USA	United States	32.7357	-97.1081
LBY	Libya	32.7571	12.7276
USA	United States	32.7678	-117.023
USA	United States	32.7809	-96.8035
USA	United States	32.7831	-96.8067
USA	United States	32.787	-96.7983
USA	United States	32.792	-115.563
USA	United States	32.7927	-95.6353
LBY	Libya	32.7934	12.4885
IRN	Iran, Islamic Rep.	32.7998	51.6955
CHN	China	32.8051	106.92
USA	United States	32.8141	-96.8801
ISR	Israel	32.8156	34.9892
USA	United States	32.8235	-97.1706
USA	United States	32.829	-96.8458
USA	United States	32.8343	-97.2289
USA	United States	32.8395	-117.253
USA	United States	32.844	-97.1431
IRN	Iran, Islamic Rep.	32.8663	59.2211
LBY	Libya	32.8752	13.1875
LBY	Libya	32.8817	13.3506
USA	United States	32.8886	-80.0075
CHN	China	32.9	115.817
CHN	China	32.9022	101.707
USA	United States	32.9126	-96.6389
USA	United States	32.9346	-97.2517
CHN	China	32.9392	119.834
CHN	China	32.9408	117.361
USA	United States	32.9454	-99.8029
USA	United States	32.9482	-96.7297
USA	United States	32.9628	-96.7449
USA	United States	32.9628	-117.036
USA	United States	32.969	-93.4507
CHN	China	32.9794	114.029
USA	United States	32.9924	-96.6821
IRN	Iran, Islamic Rep.	32.9926	47.4198
CHN	China	32.9947	112.533
USA	United States	33.0066	-96.8901
USA	United States	33.0146	-97.097
USA	United States	33.0198	-96.6989
USA	United States	33.037	-117.292
USA	United States	33.0462	-96.9942
CHN	China	33.0728	107.03
CHN	China	33.0851	115.29
USA	United States	33.1032	-96.6705
CHN	China	33.1386	117.866
CHN	China	33.1393	106.659
USA	United States	33.1434	-117.166
USA	United States	33.1507	-96.8236
USA	United States	33.1523	-96.8499
USA	United States	33.1626	-96.9375
USA	United States	33.1952	-87.5648
USA	United States	33.1959	-117.379
USA	United States	33.1976	-96.6153
USA	United States	33.2	-117.243
CHN	China	33.2058	112.003
USA	United States	33.2098	-87.5692
USA	United States	33.2147	-97.1327
USA	United States	33.2148	-97.1331
IRN	Iran, Islamic Rep.	33.2205	50.315
CHN	China	33.257	106.631
CHN	China	33.2646	104.233
USA	United States	33.3062	-111.841
CHN	China	33.332	106.155
USA	United States	33.3669	-98.7596
IRN	Iran, Islamic Rep.	33.3761	52.3694
CHN	China	33.3856	120.125
CHN	China	33.3934	106.368
USA	United States	33.3943	-104.523
USA	United States	33.3968	-84.5958
CHN	China	33.4	104.917
IRN	Iran, Islamic Rep.	33.4006	49.6949
USA	United States	33.4054	-86.8114
USA	United States	33.4148	-111.909
USA	United States	33.4223	-111.823
USA	United States	33.4356	-112.35
USA	United States	33.4451	-86.7913
USA	United States	33.4484	-112.074
IRN	Iran, Islamic Rep.	33.4537	50.2884
USA	United States	33.467	-117.698
USA	United States	33.471	-81.9748
USA	United States	33.4718	-86.8008
USA	United States	33.4787	-82.0685
IRN	Iran, Islamic Rep.	33.4878	48.3558
USA	United States	33.4936	-117.148
USA	United States	33.5018	-81.9651
USA	United States	33.5067	-86.7528
USA	United States	33.5092	-111.899
SYR	Syrian Arab Republic	33.5102	36.2913
USA	United States	33.5114	-112.069
USA	United States	33.5207	-86.8025
IRN	Iran, Islamic Rep.	33.535	47.6061
USA	United States	33.5387	-112.186
USA	United States	33.5423	-117.783
USA	United States	33.5539	-117.214
LBN	Lebanon	33.5631	35.3689
CHN	China	33.5779	102.964
JPN	Japan	33.583	130.4
CHN	China	33.5886	119.019
MAR	Morocco	33.5928	-7.61916
IRN	Iran, Islamic Rep.	33.5959	56.9244
USA	United States	33.6	-117.672
IRN	Iran, Islamic Rep.	33.6095	48.9307
USA	United States	33.6117	-111.717
USA	United States	33.6121	-84.4951
CHN	China	33.6168	104.896
USA	United States	33.6198	-86.6089
USA	United States	33.6322	-117.872
CHN	China	33.6333	114.633
CHN	China	33.6361	116.979
IRN	Iran, Islamic Rep.	33.6374	46.4227
USA	United States	33.6411	-117.919
USA	United States	33.6412	-117.187
USA	United States	33.6419	-96.6092
IRN	Iran, Islamic Rep.	33.6423	50.0789
USA	United States	33.647	-117.689
USA	United States	33.6488	-117.841
USA	United States	33.6598	-85.8316
USA	United States	33.6603	-117.999
USA	United States	33.6609	-95.5555
USA	United States	33.6695	-117.823
USA	United States	33.6809	-117.832
USA	United States	33.6891	-78.8867
USA	United States	33.7092	-117.954
IND	India	33.7167	74.8333
PAK	Pakistan	33.7215	73.0433
IRN	Iran, Islamic Rep.	33.7265	59.1844
CHN	China	33.7385	113.301
SYR	Syrian Arab Republic	33.7385	36.6007
USA	United States	33.744	-90.7248
USA	United States	33.7445	-118.387
USA	United States	33.7456	-117.868
USA	United States	33.749	-84.388
USA	United States	33.7536	-84.3901
USA	United States	33.767	-118.189
USA	United States	33.769	-89.8084
USA	United States	33.7696	-118.193
USA	United States	33.7739	-117.941
USA	United States	33.7825	-117.229
USA	United States	33.7839	-116.959
USA	United States	33.8025	-117.993
USA	United States	33.8103	-117.847
USA	United States	33.817	-118.037
USA	United States	33.8353	-117.914
USA	United States	33.8358	-118.341
USA	United States	33.8489	-84.2244
LBN	Lebanon	33.8497	35.9042
USA	United States	33.8536	-118.134
USA	United States	33.8545	-84.2171
USA	United States	33.8573	-84.0199
USA	United States	33.8583	-118.065
IRN	Iran, Islamic Rep.	33.8633	48.2619
USA	United States	33.8666	-118.048
USA	United States	33.8722	-117.87
USA	United States	33.8753	-117.566
CHN	China	33.8772	115.77
USA	United States	33.8785	-84.3339
USA	United States	33.8886	-117.813
LBN	Lebanon	33.8889	35.4944
LBN	Lebanon	33.8906	35.5664
IRN	Iran, Islamic Rep.	33.8973	48.7516
USA	United States	33.9137	-98.4934
USA	United States	33.9164	-118.353
USA	United States	33.9167	-117.9
CHN	China	33.9277	112.459
USA	United States	33.9303	-118.211
USA	United States	33.9311	-117.549
CHN	China	33.9333	118.283
USA	United States	33.9373	-84.2004
USA	United States	33.94	-118.133
USA	United States	33.9503	-108.679
USA	United States	33.9526	-84.5499
USA	United States	33.9534	-117.396
USA	United States	33.9562	-83.988
USA	United States	33.9609	-83.3779
USA	United States	33.9611	-116.502
CHN	China	33.9744	116.792
USA	United States	33.9792	-118.033
IRN	Iran, Islamic Rep.	33.9831	51.4364
IRN	Iran, Islamic Rep.	33.9905	50.6838
USA	United States	33.9965	-81.0302
USA	United States	34.0007	-81.0348
USA	United States	34.0029	-84.1446
LBN	Lebanon	34.0058	36.2181
USA	United States	34.0122	-117.689
MAR	Morocco	34.0132	-6.83255
USA	United States	34.0143	-86.0066
USA	United States	34.0154	-117.858
CHN	China	34.0167	113.817
USA	United States	34.0195	-118.491
USA	United States	34.0232	-84.3616
USA	United States	34.0234	-84.6155
USA	United States	34.0285	-84.1409
USA	United States	34.0289	-84.1986
USA	United States	34.0379	-94.3413
IRN	Iran, Islamic Rep.	34.039	48.4626
USA	United States	34.0432	-118.251
USA	United States	34.0484	-117.261
USA	United States	34.0519	-118.047
USA	United States	34.0522	-118.244
USA	United States	34.0526	-118.254
USA	United States	34.053	-118.264
USA	United States	34.0553	-117.752
USA	United States	34.0625	-118.123
USA	United States	34.0682	-117.778
IRN	Iran, Islamic Rep.	34.0734	47.9725
USA	United States	34.0736	-118.4
USA	United States	34.0754	-84.2941
USA	United States	34.0775	-117.69
USA	United States	34.079	-118.379
USA	United States	34.0817	-93.3131
IND	India	34.0833	74.8167
IRN	Iran, Islamic Rep.	34.0917	49.6892
USA	United States	34.0922	-117.435
USA	United States	34.1015	-84.5194
USA	United States	34.1083	-117.29
USA	United States	34.1087	-118.261
CHN	China	34.1167	99.3167
USA	United States	34.1283	-117.209
CHN	China	34.1333	119.65
USA	United States	34.1425	-118.255
USA	United States	34.1478	-118.145
USA	United States	34.1545	-99.2651
USA	United States	34.1578	-118.638
CHN	China	34.1628	113.464
USA	United States	34.1651	-84.7999
CHN	China	34.1833	119.483
IRN	Iran, Islamic Rep.	34.1885	48.377
USA	United States	34.1975	-119.177
USA	United States	34.2164	-119.038
USA	United States	34.2257	-77.9447
USA	United States	34.2284	-92.0032
USA	United States	34.2542	-110.03
USA	United States	34.2576	-88.7034
CHN	China	34.2583	108.929
CHN	China	34.2667	117.167
IRN	Iran, Islamic Rep.	34.2721	47.5861
IRN	Iran, Islamic Rep.	34.2969	48.8235
USA	United States	34.2979	-83.8241
LBN	Lebanon	34.3	35.8089
CHN	China	34.3	108.487
CHN	China	34.3114	117.95
IRN	Iran, Islamic Rep.	34.3142	47.065
CHN	China	34.3378	108.703
AFG	Afghanistan	34.3482	62.1997
USA	United States	34.3504	-89.519
IRN	Iran, Islamic Rep.	34.3529	58.6837
CHN	China	34.3536	107.375
CHN	China	34.3796	107.146
JPN	Japan	34.3853	132.455
USA	United States	34.4208	-119.698
USA	United States	34.4247	-93.0963
CHN	China	34.4279	116.377
CHN	China	34.45	115.65
CHN	China	34.4553	113.028
IRN	Iran, Islamic Rep.	34.4611	45.8626
CHN	China	34.4775	109.361
USA	United States	34.5034	-82.6501
CHN	China	34.5036	109.509
IRN	Iran, Islamic Rep.	34.5043	47.9653
CHN	China	34.515	108.189
CHN	China	34.523	107.391
AFG	Afghanistan	34.5281	69.1723
LBN	Lebanon	34.5428	36.0797
CHN	China	34.5439	105.69
USA	United States	34.5645	-92.5868
CHN	China	34.6	119.167
IRN	Iran, Islamic Rep.	34.6401	50.8764
DZA	Algeria	34.6728	3.263
CHN	China	34.6836	112.454
USA	United States	34.6866	-84.4842
IRN	Iran, Islamic Rep.	34.692	50.013
USA	United States	34.698	-118.137
CHN	China	34.7039	116.587
USA	United States	34.7093	-81.2071
USA	United States	34.7282	-86.5853
CYP	Cyprus	34.7292	32.8625
USA	United States	34.7304	-86.5861
CHN	China	34.7361	116.925
USA	United States	34.7371	-82.2543
IRN	Iran, Islamic Rep.	34.74	60.7756
USA	United States	34.7465	-92.2896
CHN	China	34.7578	113.649
USA	United States	34.7624	-84.9505
CHN	China	34.7667	111.2
USA	United States	34.7695	-92.2671
PAK	Pakistan	34.7758	72.3625
IRN	Iran, Islamic Rep.	34.7824	48.1185
IRN	Iran, Islamic Rep.	34.7837	47.6004
CHN	China	34.7911	114.348
IRN	Iran, Islamic Rep.	34.7956	46.9355
IRN	Iran, Islamic Rep.	34.7961	46.5172
IRN	Iran, Islamic Rep.	34.7992	48.5146
CHN	China	34.8022	117.112
JPN	Japan	34.8167	134.7
USA	United States	34.8526	-82.394
CHN	China	34.8647	117.554
USA	United States	34.8662	-92.1102
USA	United States	34.8986	-117.023
CHN	China	34.8988	108.951
IRN	Iran, Islamic Rep.	34.9072	48.4414
USA	United States	34.9249	-81.0251
USA	United States	34.9273	-81.0222
CHN	China	34.9289	116.465
USA	United States	34.9496	-81.9321
USA	United States	34.953	-120.436
USA	United States	34.9579	-106.053
CHN	China	34.9856	102.508
USA	United States	34.989	-90.0126
CHN	China	34.9992	109.413
GRC	Greece	35.01	25.7353
JPN	Japan	35.0117	135.768
IRN	Iran, Islamic Rep.	35.0213	50.3566
CHN	China	35.0231	110.993
CHN	China	35.0343	103.525
IRN	Iran, Islamic Rep.	35.0434	46.3565
GRC	Greece	35.05	24.8667
USA	United States	35.0527	-78.8784
CHN	China	35.0631	118.343
CHN	China	35.0771	117.152
USA	United States	35.0806	-83.0812
CHN	China	35.0833	112.583
USA	United States	35.0845	-106.651
USA	United States	35.0887	-92.4421
USA	United States	35.1168	-80.7237
SYR	Syrian Arab Republic	35.1318	36.7578
USA	United States	35.1401	-85.3484
USA	United States	35.1495	-90.049
USA	United States	35.1595	-84.8766
IRN	Iran, Islamic Rep.	35.1664	47.8045
CYP	Cyprus	35.1667	33.3667
JPN	Japan	35.1815	136.906
USA	United States	35.1894	-114.053
CHN	China	35.2089	111.739
USA	United States	35.222	-101.831
USA	United States	35.2271	-80.8431
IRN	Iran, Islamic Rep.	35.2346	52.3094
IRN	Iran, Islamic Rep.	35.2383	58.4656
CHN	China	35.2397	113.233
USA	United States	35.2423	-87.3347
CHN	China	35.2431	115.441
IRN	Iran, Islamic Rep.	35.244	60.6225
KOR	Korea, Rep.	35.2442	129.214
JPN	Japan	35.25	139.15
USA	United States	35.2621	-81.1873
USA	United States	35.2627	-77.5816
IRN	Iran, Islamic Rep.	35.274	59.2195
USA	United States	35.2924	-81.5357
IRN	Iran, Islamic Rep.	35.308	51.7267
CHN	China	35.3089	113.867
USA	United States	35.3137	-83.1765
IRN	Iran, Islamic Rep.	35.3144	46.9923
USA	United States	35.3273	-96.9253
USA	United States	35.3395	-97.4867
USA	United States	35.362	-86.2094
USA	United States	35.3733	-119.019
USA	United States	35.3779	-83.2116
USA	United States	35.3842	-97.7245
USA	United States	35.3859	-94.3986
CHN	China	35.39	111.308
CHN	China	35.393	110.713
CHN	China	35.3947	116.088
CHN	China	35.405	116.581
USA	United States	35.4071	-96.8537
USA	United States	35.4087	-80.5795
JPN	Japan	35.417	136.767
CHN	China	35.4275	119.455
JPN	Japan	35.4442	139.638
USA	United States	35.4676	-97.5164
IRQ	Iraq	35.4681	44.3922
CHN	China	35.4842	111.628
USA	United States	35.4867	-96.685
CHN	China	35.5022	112.833
USA	United States	35.5067	-97.7625
USA	United States	35.5187	-97.6323
CHN	China	35.5204	105.723
GRC	Greece	35.5333	24.15
KOR	Korea, Rep.	35.5415	128.495
IRN	Iran, Islamic Rep.	35.5729	53.3971
USA	United States	35.5757	-80.8191
CHN	China	35.5806	104.626
CHN	China	35.5833	110.7
JPN	Japan	35.6	140.1
CHN	China	35.6003	103.206
USA	United States	35.6009	-82.554
USA	United States	35.6108	-88.8189
USA	United States	35.6127	-77.3663
CHN	China	35.6136	111.357
USA	United States	35.6145	-88.8139
CHN	China	35.6164	111.225
USA	United States	35.6173	-87.8395
CHN	China	35.6489	117.276
USA	United States	35.6528	-97.4781
IRN	Iran, Islamic Rep.	35.6596	51.0593
IRN	Iran, Islamic Rep.	35.6659	50.9767
[truncated: 4,063 more rows]
