# Supplementary material for: Spatial analysis of global Bitcoin mining
Source: Sci Rep. 2022 Jun 23;12:10694. doi: 10.1038/s41598-022-14987-0 (PMC9226069; doi:10.1038/s41598-022-14987-0)
Supplement: Supplementary file 4 — Supplementary Table S3. [file 41598_2022_14987_MOESM4_ESM.xlsx]

## Sheet: Table 3_Countries and regions
CRCode	CRName
AFG	Afghanistan
ALB	Albania
DZA	Algeria
AND	Andorra
AGO	Angola
ARG	Argentina
ARM	Armenia
ABW	Aruba
AUS	Australia
AUT	Austria
AZE	Azerbaijan
BHS	Bahamas, The
BHR	Bahrain
BGD	Bangladesh
BRB	Barbados
BLR	Belarus
BEL	Belgium
BTN	Bhutan
BOL	Bolivia
BIH	Bosnia and Herzegovina
BWA	Botswana
BRA	Brazil
BRN	Brunei Darussalam
BGR	Bulgaria
KHM	Cambodia
CMR	Cameroon
CAN	Canada
CHL	Chile
CHN	China
COL	Colombia
COD	Congo, Dem. Rep.
CRI	Costa Rica
CIV	Cote d'Ivoire
HRV	Croatia
CUW	Curacao
CYP	Cyprus
CZE	Czech Republic
DNK	Denmark
DOM	Dominican Republic
ECU	Ecuador
EGY	Egypt, Arab Rep.
SLV	El Salvador
EST	Estonia
ETH	Ethiopia
FIN	Finland
FRA	France
PYF	French Polynesia
GEO	Georgia
DEU	Germany
GHA	Ghana
GIB	Gibraltar
GRC	Greece
GTM	Guatemala
HND	Honduras
HKG	Hong Kong SAR, China
HUN	Hungary
ISL	Iceland
IND	India
IDN	Indonesia
IRN	Iran, Islamic Rep.
IRQ	Iraq
IRL	Ireland
IMN	Isle of Man
ISR	Israel
ITA	Italy
JAM	Jamaica
JPN	Japan
JOR	Jordan
KAZ	Kazakhstan
KOR	Korea, Rep.
KWT	Kuwait
KGZ	Kyrgyz Republic
LAO	Lao PDR
LVA	Latvia
LBN	Lebanon
LSO	Lesotho
LBR	Liberia
LBY	Libya
LTU	Lithuania
LUX	Luxembourg
MAC	Macao SAR, China
MWI	Malawi
MYS	Malaysia
MLT	Malta
MUS	Mauritius
MEX	Mexico
MDA	Moldova
MNG	Mongolia
MNE	Montenegro
MAR	Morocco
MOZ	Mozambique
MMR	Myanmar
NLD	Netherlands
NZL	New Zealand
NIC	Nicaragua
NGA	Nigeria
MKD	North Macedonia
NOR	Norway
PAK	Pakistan
PAN	Panama
PRY	Paraguay
PER	Peru
PHL	Philippines
POL	Poland
PRT	Portugal
PRI	Puerto Rico
QAT	Qatar
ROU	Romania
RUS	Russian Federation
SAU	Saudi Arabia
SRB	Serbia
SYC	Seychelles
SGP	Singapore
SVK	Slovak Republic
SVN	Slovenia
ZAF	South Africa
ESP	Spain
LKA	Sri Lanka
SDN	Sudan
SUR	Suriname
SWE	Sweden
CHE	Switzerland
SYR	Syrian Arab Republic
TWN	Taiwan, China
TJK	Tajikistan
THA	Thailand
TTO	Trinidad and Tobago
TUN	Tunisia
TUR	Turkey
TKM	Turkmenistan
UKR	Ukraine
ARE	United Arab Emirates
GBR	United Kingdom
USA	United States
URY	Uruguay
UZB	Uzbekistan
VEN	Venezuela, RB
VNM	Vietnam
ZWE	Zimbabwe
