# Supplementary material for: Spatial analysis of global Bitcoin mining
Source: Sci Rep. 2022 Jun 23;12:10694. doi: 10.1038/s41598-022-14987-0 (PMC9226069; doi:10.1038/s41598-022-14987-0)
Supplement: Supplementary file 6 — Supplementary Table S5. [file 41598_2022_14987_MOESM6_ESM.xlsx]

## Sheet: Table 5_Clustering results 
Grid_ID	Cluster	Group
52	4	A2
186	0	R1
333	7	D2
360	2	R2
387	4	A2
414	0	R1
416	8	S2
444	10	A3
475	4	A2
476	4	A2
495	5	S1
537	2	R2
550	1	A1
552	0	R1
555	1	A1
564	0	R1
585	2	R2
590	1	A1
615	11	A4
617	4	A2
618	0	R1
619	11	A4
646	7	D2
666	6	R3
673	10	A3
694	8	S2
696	8	S2
698	1	A1
699	1	A1
726	8	S2
754	1	A1
862	3	D1
1028	0	R1
1029	0	R1
1055	0	R1
1056	0	R1
1057	0	R1
1058	0	R1
1086	0	R1
1480	4	A2
1481	2	R2
1505	7	D2
1508	11	A4
1535	4	A2
1536	11	A4
1563	6	R3
1591	0	R1
1617	8	S2
1672	0	R1
1901	1	A1
2145	0	R1
2146	0	R1
2190	6	R3
2206	0	R1
2235	0	R1
2236	2	R2
2238	6	R3
2261	0	R1
2262	8	S2
2263	8	S2
2265	2	R2
2289	0	R1
2290	0	R1
2314	0	R1
2315	2	R2
2316	0	R1
2317	0	R1
2318	0	R1
2319	2	R2
2320	4	A2
2335	0	R1
2337	6	R3
2339	11	A4
2340	4	A2
2341	0	R1
2343	0	R1
2345	0	R1
2346	0	R1
2347	0	R1
2363	11	A4
2365	4	A2
2366	11	A4
2368	0	R1
2369	1	A1
2371	0	R1
2372	4	A2
2373	0	R1
2374	0	R1
2390	4	A2
2391	4	A2
2392	4	A2
2393	1	A1
2400	3	D1
2401	2	R2
2416	11	A4
2418	4	A2
2420	11	A4
2427	0	R1
2428	8	S2
2445	4	A2
2453	4	A2
2454	0	R1
2455	0	R1
2472	4	A2
2475	1	A1
2482	6	R3
2509	6	R3
2586	5	S1
2590	9	S3
2614	4	A2
2617	1	A1
2642	6	R3
2670	4	A2
2698	3	D1
2724	3	D1
2725	2	R2
2779	2	R2
2911	2	R2
2912	6	R3
2913	0	R1
2915	7	D2
2918	2	R2
2921	6	R3
2922	0	R1
2923	0	R1
2924	3	D1
2930	2	R2
2931	6	R3
2932	1	A1
2938	1	A1
2939	3	D1
2940	5	S1
2942	8	S2
2943	2	R2
2944	3	D1
2946	7	D2
2948	1	A1
2952	1	A1
2954	6	R3
2955	6	R3
2957	0	R1
2969	8	S2
2970	3	D1
2971	0	R1
2981	0	R1
2994	7	D2
2997	0	R1
2998	9	S3
2999	3	D1
3008	0	R1
3009	9	S3
3014	0	R1
3023	2	R2
3024	8	S2
3025	8	S2
3027	2	R2
3028	3	D1
3035	6	R3
3050	3	D1
3051	0	R1
3052	9	S3
3053	0	R1
3054	6	R3
3055	0	R1
3058	0	R1
3060	3	D1
3061	0	R1
3062	7	D2
3077	2	R2
3078	2	R2
3079	2	R2
3080	2	R2
3081	2	R2
3082	9	S3
3083	5	S1
3087	0	R1
3089	5	S1
3104	3	D1
3105	3	D1
3106	2	R2
3108	7	D2
3109	8	S2
3110	0	R1
3111	5	S1
3122	0	R1
3131	2	R2
3133	6	R3
3134	0	R1
3137	2	R2
3165	0	R1
3168	1	A1
3192	0	R1
3217	2	R2
3218	2	R2
3221	7	D2
3222	0	R1
3250	7	D2
3275	0	R1
3276	1	A1
3282	8	S2
3358	1	A1
3680	7	D2
3707	2	R2
4392	0	R1
4393	2	R2
5814	0	R1
5815	0	R1
5818	6	R3
5822	0	R1
5823	2	R2
5824	2	R2
5825	8	S2
5841	6	R3
5842	6	R3
5850	8	S2
5851	7	D2
5852	0	R1
5879	8	S2
5905	2	R2
5906	0	R1
5923	6	R3
5933	2	R2
5951	6	R3
5952	0	R1
5959	0	R1
5980	0	R1
5987	2	R2
6007	0	R1
6041	1	A1
