# Supplementary material for: Spatial analysis of global Bitcoin mining
Source: Sci Rep. 2022 Jun 23;12:10694. doi: 10.1038/s41598-022-14987-0 (PMC9226069; doi:10.1038/s41598-022-14987-0)
Supplement: Supplementary file 7 — Supplementary Table S6. [file 41598_2022_14987_MOESM7_ESM.xlsx]

## Sheet: Table 6_Medoids 
Group	1806fluc	1807fluc	1808fluc	1809fluc	1810fluc	1811fluc	1812fluc	1901fluc	1902fluc	1903fluc	1904fluc	1905fluc
R1	3	3	3	3	3	3	3	3	3	3	3	3
A1	3	2	2	2	2	2	2	2	3	4	5	6
R2	4	4	4	4	4	3	2	2	2	2	2	2
D1	6	6	2	2	2	2	2	2	2	2	2	2
A2	1	1	1	1	2	2	3	3	4	5	6	6
S1	2	2	2	3	5	6	4	2	2	2	2	2
R3	2	2	2	3	3	3	3	3	3	3	4	4
D2	6	6	6	4	4	3	1	1	1	1	1	1
S2	3	3	3	4	4	4	3	3	2	2	2	3
S3	1	2	2	3	3	4	4	5	5	3	2	2
A3	2	2	2	2	1	1	2	1	1	2	1	6
A4	1	1	1	1	1	1	2	2	3	4	6	6
